# Supplementary material for: Evolution of mitotic spindle behavior during the first asymmetric embryonic division of nematodes
Source: PLoS Biol. 2018 Jan 22;16(1):e2005099. doi: 10.1371/journal.pbio.2005099 (PMC5794175; doi:10.1371/journal.pbio.2005099)
Supplement: S1 Table — (XLSX) [file pbio.2005099.s008.xlsx]

## Sheet: List of species and strains
	S1 Table: List of strains analyzed in this study
Caenorhabditis species
elegans group	species name	strain name	number of embryos analyzed	geographical origin	Continent	climate
	C. elegans	CB4856	17	Hawaii	Pacific	Tropical
	C. elegans	JU258	17	Madeira	Europa	Subtropical
	C. elegans	LKC34	17	Madagascar	Africa	Tropical
	C. elegans	AB1	23	Australia	Pacific	Mediterranaen
	C. elegans	AB4	21	Asutralia	Pacific	Mediterranaen
	C. elegans	CB4853	21	USA Los Angeles	America	Mediterranaen
	C. elegans	CB4854	27	USA Los Angeles	America	Mediterranaen
	C. elegans	CB4932	27	UK	Europa	Oceanic
	C. elegans	ED3046	19	South Africa/ Western Cape	Africa	Mediterranaen
	C. elegans	ED3077	25	Kenya	Africa	Savanna
	C. elegans	JU1896	21	Greece	Europa	Mediterranaen
	C. elegans	JU1242	25	France/Val d'oise	Europa	Oceanic
	C. elegans	MY10	27	Germany	Europa	Oceanic
	C. elegans	ED3011	25	UK	Europa	Oceanic
	C. elegans	CX11307	29	USA	America
	C. elegans	JU778	24	Portugal	Europa	Mediterranaen
	C. elegans	JU775	24	Portugal	Europa	Mediterranaen
	C. elegans	N2	25	England	Europa	Oceanic
	C. brenneri	CB5161	10	Cuba	America	Tropical
	C. brenneri	JU1324	10	India	Asia	Equatorial
	C. brenneri	JU1379	10	La réunion	Africa	Tropical
	C. brenneri	JU1396	11	Colombia	America	Tropical
	C. brenneri	JU1813	12	Guiana	America	Equatorial
	C. brenneri	JU1817	11	Guiana	America	Equatorial
	C. brenneri	JU1886	10	Thailand	Asia	Equatorial
	C. brenneri	LKC28	10	Costa Rica	America	Equatorial
	C. brenneri	NIC42	11	Guiana	America	Equatorial
	C. brenneri	PB2801	10	Costa Rica	America	Equatorial	derivative of LKC28
	C. brenneri	SB129	10	Indonesia	Asia	Equatorial
	C. brenneri	SB280	10	Guadeloupe	America	Tropical
	C. brenneri	VX0038	12	India	Asia	Monsoon
	C. brenneri	VX0044	12	India	Asia	Monsoon
	C. brenneri	VX0049	10	India	Asia	Monsoon
	C. doughertyi	JU1333	11	India/ Kerala	Asia	Equatorial
	C. doughertyi	JU1771	11	India/ Kerala	Asia	Equatorial	inbred from JU1333
	C. tropicalis	JU1373	13	La réunion	Africa	Tropical
	C. tropicalis	JU1428	14	Guiana	America	Equatorial
	C. tropicalis	JU1630	12	Cape Verde	Africa	Tropical
	C. wallacei	JU1873	15	Indonesia	Asia	Equatorial
	C. wallacei	JU1904	14	Indonesia	Asia	Equatorial	inbred from JU1873
	C. remanei	EM464	10	ND	ND	ND
	C. remanei	JU1082	10	Japan	Asia	Continental
	C. remanei	JU1184	12	ND	ND	ND	derivative of PB4641 (RNAi resistant)
	C. remanei	JU825	13	France/ Vosges	Europa	Oceanic
	C. remanei	MY204	11	Germany	Europa	Oceanic
	C. remanei	MY28	12	Germany	America	Oceanic
	C. remanei	PB213	14	USA/ Ohio	America	Continental
	C. remanei	PB215	15	USA/ Ohio	America	Continental
	C. remanei	PB219	16	USA/ Ohio	America	Continental
	C. remanei	PB4641	15	ND	ND	ND	derivative of EM464
	C. remanei	SB146	11	Germany	Europa	Oceanic
	C. remanei	VX0003	14	India	Asia	Continental
	C. latens	VX0081	11	China	Asia	Monsoon
	C. latens	VX0084	12	China	Asia	Monsoon
	C. latens	VX0088	16	China	Asia	Monsoon
	C. briggsae	ED3036	10	Taiwan	Asia	Tropical
	C. briggsae	ED3082	10	South Africa	Africa	Tropical
	C. briggsae	ED3083	12	South Africa	Africa	Tropical
	C. briggsae	ED3092	16	Kenya	Africa	Savanna
	C. briggsae	HK104	13	Japan	Asia	Subtropical
	C. briggsae	HK105	12	Japan	Asia	Continental
	C. briggsae	JU1018	28	India	Asia	Monsoon	dervied from AF16
	C. briggsae	JU348	10	France/Ardèche	Europa	Mediterranean
	C. briggsae	JU372	12	France/ile de France	Europa	Oceanic
	C. briggsae	JU403	10	France/ Normandie	Europa	Oceanic
	C. briggsae	JU1341	13	India	Asia	Equatorial
	C. briggsae	JU441	10	France:ile de France	Europa	Oceanic
	C. briggsae	JU793	10	France:Lourdes	Europa	Oceanic
	C. briggsae	JU795	10	France/hautes pyrennees	Europa	Oceanic
	C. briggsae	JU837	10	France/Strasbourg	Europa	Oceanic
	C. briggsae	PB800	10	USA/ Ohio	America	Continental
	C. briggsae	PB826	11	USA/ Ohio	America	Continental
	C. briggsae	QR24	17	Canada	America	Continental
	C. briggsae	VT847	10	Hawaii	America	Tropical
	C. nigoni	JU1325	15	India Kerala	Asia	Equatorial
	C. nigoni	JU1422	16	India Kerala	Asia	Equatorial	derived from JU1325
	C. sp. 5	JU1201	10	China	Asia	Continental
	C. sp. 5	JU727	12	China	Asia	Monsoon
	C. sp. 5	JU800	14	China	Asia	Monsoon	derived from JU727
	C. sp. 5	SB378	15	China	Asia	Subtropical
non-elegans group
	C. kamaaiina	QG122	10	Hawaii	Pacific	Tropical
	C. japonica	DF5081	10	Japan	Asia	Continental
	C. japonica	VX0130	11	Japan	Asia	Continental
	C. japonica	VX0158	9	Japan	Asia	Continental
	C. imperialis	EG5716	9	Moorea	Pacific	Tropical
	C. imperialis	JU1905	11	Guadeloupe	America	Tropical
	C. afra	JU1199	10	Ghana	Africa	Equatorial
	C. afra	JU1286	13	Ghana	Africa	Equatorial	derived from JU1199
	C. afra	JU1593	10	Nigeria	Africa	Equatorial
	C. macrosperma	JU1853	10	Guiana	America	Equatorial
	C. macrosperma	JU1857	10	Guiana	America	Equatorial
	C. macrosperma	JU2083	10	Guiana	America	Equatorial	derived from JU1857
	C. nouraguensis	JU1825	10	Guiana	America	Equatorial
	C. nouraguensis	JU2079	10	Guiana	America	Equatorial	derived from JU1825
	C. yunquensis	EG6142	10	Porto Rico	America	Tropical
	C. guadeloupensis	NIC113	10	Guadeloupe	America	Tropical
	C. virilis	JU1528	9	France/ Ile de France	Europa	Oceanic
	C. virilis	JU1968	8	France/ Ile de France	Europa	Oceanic	derived from JU1528
	C. portoensis	EG4788	10	Portugal	Europa	Mediterranean
	C. portoensis	EG5625	11	Portugal	Europa	Mediterranean	derived from EG4788
	C. sp. 8	QX1182	10	USA	America
	C. angaria	PS1010	9	USA/Los Angeles	America	Mediterranean
	C. angaria	RGD1	11	USA/Los Angeles	America	Mediterranean
	C. castelli	JU1427	10	Guiana	America	Equatorial
	C. sp. 2	DF5070	11	ND	ND	ND
	C. drosophila	DF5077	10	USA/Arizona	America	Desert
	C. sp. 1	JU1667	11	Germany	Europa	Oceanic
	C. plicata	SB355	10	ND	ND	ND
Other genera
	Choriorhabditis cristata	SB300	10	ND	ND	ND
	Diploscapter sp.	JU359	10	France/ indre	Europa	Oceanic
	Mesorhabditis longespiculosa	DF5017	10	Kenya	Africa	Savanna
	Oscheius dolichura	DF5033	9	Galapagos	America	Subtropical
	Oscheius tipulae	CEW1	10	Brazil	America	Tropical
	Pellioditis typica	DF5025	12	Kenya	Africa	Savanna
	Pelodera strongyloides	DF5013	10	Greece	Europa	Mediterranean
	Pelodera strongyloides	DF5022	10	USA/ Illinois	America	Continental
	Pelodera strongyloides	DF5040	13	ND	ND	ND
	Pelodera teres	EM437	10	ND	ND	ND
	Pelodera teres	JU760	10	China	Asia	Subtropical
	Pristionchus entomophagus	RS0144	10	ND	ND	ND
	Pristionchus maupasi	RS0143	10	ND	ND	ND
	Pristionchus pacificus	PS312	10	ND	ND	ND
	Rhabditella axei	DF5006	11	France	Europa	Oceanic
	Rhabditis sp.	SB347	10	ND	ND	ND
	Rhabditis sp.	TMG33	9	ND	ND	ND
	Rhabditoides regina	DF5012	12	Guatemala	America	Tropical
	Teratorhabditis palmarum	DF5019	10	USA/Florida	America	Subtropical
