# Supplementary material for: Evolution of mitotic spindle behavior during the first asymmetric embryonic division of nematodes
Source: PLoS Biol. 2018 Jan 22;16(1):e2005099. doi: 10.1371/journal.pbio.2005099 (PMC5794175; doi:10.1371/journal.pbio.2005099)
Supplement: S3 Table — (XLSX) [file pbio.2005099.s010.xlsx]

## Sheet: Fig1 Data
						S3 Table: numerical values underlying Fig 1B-C
C. elegans N2_embryo 1				C. virilis JU1968_embryo8				C. japonica DF5081_embryo2				C. species 1 JU1667_embryo5				O. tipulae CEW1_embryo1
time in s	Position of the center of the spindle in microns	Position on the transverse axis of the anterior aster in microns	Position on the transverse axis of the posterior aster in microns	time in s	Position of the center of the spindle in microns	Position on the transverse axis of the anterior aster in microns	Position on the transverse axis of the posterior aster in microns	time in s	Position of the center of the spindle in microns	Position on the transverse axis of the anterior aster in microns	Position on the transverse axis of the posterior aster in microns	time in s	Position of the center of the spindle in microns	Position on the transverse axis of the anterior aster in microns	Position on the transverse axis of the posterior aster in microns	time in s	Position of the center of the spindle in microns	Position on the transverse axis of the anterior aster in microns	Position on the transverse axis of the posterior aster in microns
0	0.4515	1.91571	-4.21456	-50	-9.288	1.548	-3.999	0	4.773	-8.127	5.547	0	0.258	-3.999	2.838	0	-7.0305	-2.322	3.096
0.5	0.516	1.91571	-4.98084	-49.5	-9.417	1.806	-4.128	0.5	5.2245	-8.256	5.418	0.5	0.1935	-4.128	2.838	0.5	-6.9015	-2.322	3.225
1	0.4515	1.91571	-3.44828	-49	-9.417	1.806	-4.128	1	5.16	-7.998	5.547	1	0.1935	-4.128	2.838	1	-6.9015	-2.322	3.225
1.5	0.4515	1.53257	-3.83142	-48.5	-9.417	1.806	-4.128	1.5	5.0955	-7.869	5.418	1.5	0.129	-4.128	2.967	1.5	-6.7725	-2.322	3.225
2	0.5805	3.06513	-3.44828	-48	-9.417	1.806	-3.999	2	5.16	-7.998	5.418	2	0.129	-4.128	2.967	2	-6.7725	-2.322	3.225
2.5	0.258	1.91571	-3.44828	-47.5	-9.417	1.806	-3.999	2.5	4.902	-7.998	5.547	2.5	0.258	-3.999	2.967	2.5	-6.9015	-2.322	3.225
3	0.258	1.14943	-3.83142	-47	-9.4815	1.806	-3.999	3	4.8375	-8.127	5.805	3	0.3225	-3.87	2.967	3	-6.9015	-2.451	2.709
3.5	0.258	2.29885	-3.44828	-46.5	-9.546	1.806	-3.999	3.5	4.773	-7.869	5.547	3.5	0.387	-3.612	3.096	3.5	-6.837	-2.322	2.58
4	0.3225	1.14943	-3.83142	-46	-9.546	1.806	-3.999	4	4.8375	-7.869	5.805	4	0.387	-3.612	3.225	4	-6.7725	-2.322	2.709
4.5	0.129	1.14943	-3.06513	-45.5	-9.6105	1.935	-3.999	4.5	4.8375	-7.74	5.805	4.5	0.4515	-3.741	3.225	4.5	-6.6435	-2.193	2.967
5	0.129	0.383142	-3.44828	-45	-9.6105	1.935	-3.999	5	4.7085	-7.998	5.805	5	0.516	-3.741	3.096	5	-6.579	-2.193	2.967
5.5	0	0	-3.44828	-44.5	-9.675	1.935	-3.87	5.5	4.644	-7.74	5.805	5.5	0.5805	-3.87	3.096	5.5	-6.579	-2.193	2.838
6	-0.129	0	-2.68199	-44	-9.675	2.064	-3.87	6	4.515	-7.611	5.805	6	0.516	-3.87	2.838	6	-6.5145	-2.193	2.838
6.5	-0.258	1.14943	-3.44828	-43.5	-9.675	2.193	-3.87	6.5	4.5795	-7.482	5.676	6.5	0.516	-3.87	2.709	6.5	-6.579	-2.193	2.967
7	-0.129	1.14943	-3.06513	-43	-9.7395	2.193	-3.87	7	4.257	-7.482	5.547	7	0.645	-3.741	2.58	7	-6.3855	-1.806	2.58
7.5	-0.3225	1.91571	-2.68199	-42.5	-9.7395	2.322	-3.87	7.5	4.3215	-7.353	5.547	7.5	0.645	-3.612	2.709	7.5	-6.45	-2.064	2.193
8	-0.258	0.766284	-2.68199	-42	-9.804	2.451	-3.87	8	4.257	-7.224	5.16	8	0.5805	-3.612	2.967	8	-6.579	-2.193	2.193
8.5	-0.1935	0.383142	-2.29885	-41.5	-9.933	2.58	-3.87	8.5	4.128	-6.966	5.289	8.5	0.5805	-3.87	3.096	8.5	-6.579	-2.193	2.322
9	-0.387	0.383142	-3.44828	-41	-9.933	2.58	-3.87	9	3.999	-6.966	5.031	9	0.4515	-3.87	3.096	9	-6.5145	-2.193	2.451
9.5	-0.0645	2.29885	-4.5977	-40.5	-9.9975	2.58	-3.87	9.5	3.999	-7.095	5.289	9.5	0.5805	-3.87	3.096	9.5	-6.321	-2.193	2.451
10	-0.258	1.91571	-3.06513	-40	-9.9975	2.58	-3.612	10	3.999	-6.966	5.031	10	0.5805	-3.87	3.354	10	-6.45	-2.193	2.58
10.5	-0.387	1.14943	-4.21456	-39.5	-10.062	2.58	-3.612	10.5	3.87	-7.353	5.16	10.5	0.645	-3.87	3.483	10.5	-6.5145	-2.193	2.58
11	-0.129	1.14943	-3.83142	-39	-10.1265	2.58	-3.483	11	3.87	-7.095	5.289	11	0.7095	-4.128	3.354	11	-6.5145	-2.193	2.58
11.5	-0.258	2.29885	-3.83142	-38.5	-10.191	2.451	-3.354	11.5	4.0635	-7.095	5.289	11.5	0.645	-4.128	3.354	11.5	-6.45	-2.322	2.58
12	-0.1935	2.29885	-4.21456	-38	-10.2555	2.322	-3.354	12	3.741	-7.224	5.16	12	0.645	-4.128	3.354	12	-6.3855	-2.451	2.58
12.5	-0.0645	2.29885	-3.83142	-37.5	-10.32	2.064	-3.354	12.5	3.483	-7.095	5.031	12.5	0.516	-4.128	3.612	12.5	-6.3855	-2.451	2.709
13	-0.1935	3.06513	-4.21456	-37	-10.32	1.935	-3.354	13	3.5475	-6.966	5.289	13	0.516	-4.128	3.612	13	-6.5145	-2.322	2.709
13.5	-0.387	3.06513	-3.44828	-36.5	-10.3845	1.677	-3.354	13.5	3.483	-6.837	5.031	13.5	0.516	-4.257	3.612	13.5	-6.45	-2.322	3.096
14	-0.129	3.83142	-3.44828	-36	-10.3845	1.29	-3.354	14	3.483	-6.837	4.902	14	0.516	-4.257	3.612	14	-6.45	-2.322	3.225
14.5	-0.1935	4.5977	-3.44828	-35.5	-10.3845	1.032	-3.354	14.5	3.2895	-6.837	4.902	14.5	0.5805	-4.386	3.483	14.5	-6.3855	-2.193	3.354
15	-0.3225	4.98084	-3.06513	-35	-10.449	0.903	-3.354	15	3.612	-6.837	5.418	15	0.5805	-4.386	3.354	15	-6.321	-2.064	3.483
15.5	-0.3225	5.74713	-3.06513	-34.5	-10.5135	0.645	-3.225	15.5	3.2895	-6.708	4.902	15.5	0.5805	-4.515	3.354	15.5	-6.192	-2.064	3.483
16	-0.4515	4.5977	-3.83142	-34	-10.5135	0.516	-3.225	16	3.225	-6.321	5.031	16	0.516	-4.644	3.354	16	-6.063	-1.935	3.483
16.5	-0.4515	5.74713	-4.5977	-33.5	-10.6425	0.258	-3.225	16.5	3.0315	-6.45	5.289	16.5	0.516	-4.644	3.354	16.5	-6.063	-1.935	3.483
17	-0.7095	5.36398	-4.21456	-33	-10.6425	0.129	-3.225	17	3.354	-6.321	5.547	17	0.516	-4.644	3.354	17	-5.9985	-1.806	3.612
17.5	-0.645	3.83142	-4.98084	-32.5	-10.6425	0.129	-3.225	17.5	3.225	-6.45	5.676	17.5	0.4515	-4.644	3.354	17.5	-5.9985	-1.677	3.612
18	-0.5805	4.5977	-4.21456	-32	-10.6425	0.129	-3.225	18	3.096	-6.45	5.289	18	0.387	-4.773	3.354	18	-5.934	-1.548	3.483
18.5	-0.4515	3.06513	-4.21456	-31.5	-10.6425	0.129	-3.225	18.5	3.096	-6.321	5.16	18.5	0.387	-4.773	3.096	18.5	-5.8695	-1.419	3.483
19	-0.4515	3.83142	-3.44828	-31	-10.6425	0	-3.225	19	3.225	-6.192	4.644	19	0.516	-4.773	2.967	19	-5.7405	-1.29	3.483
19.5	-0.774	2.29885	-3.44828	-30.5	-10.6425	0	-3.225	19.5	3.096	-6.45	5.16	19.5	0.5805	-4.644	2.967	19.5	-5.676	-0.903	3.354
20	-0.774	0.766284	-4.21456	-30	-10.6425	0	-3.225	20	3.096	-6.45	5.289	20	0.7095	-4.515	2.967	20	-5.934	-1.032	3.225
20.5	-0.5805	1.91571	-4.21456	-29.5	-10.578	0	-3.225	20.5	3.1605	-6.192	5.16	20.5	0.7095	-4.386	2.967	20.5	-5.7405	-0.903	2.967
21	-0.645	0.766284	-3.83142	-29	-10.578	0	-3.225	21	3.1605	-6.579	5.289	21	0.8385	-4.386	2.967	21	-5.676	-0.903	2.967
21.5	-0.8385	0.383142	-3.44828	-28.5	-10.578	0.129	-3.225	21.5	2.967	-6.45	5.289	21.5	0.903	-4.386	3.096	21.5	-5.676	-0.903	2.967
22	-0.645	1.91571	-2.29885	-28	-10.578	0.258	-3.225	22	2.7735	-6.45	5.16	22	0.903	-4.386	3.225	22	-5.4825	-0.645	2.967
22.5	-0.9675	1.53257	-4.21456	-27.5	-10.578	0.258	-3.225	22.5	2.7735	-6.45	5.16	22.5	0.8385	-4.386	3.225	22.5	-5.418	-0.516	2.967
23	-0.645	1.14943	-3.83142	-27	-10.6425	0.258	-3.096	23	2.838	-6.321	5.16	23	0.7095	-4.386	3.225	23	-5.289	-0.387	2.967
23.5	-0.5805	1.14943	-3.44828	-26.5	-10.6425	0.258	-3.096	23.5	2.7735	-6.321	5.16	23.5	0.774	-4.128	3.096	23.5	-5.418	-0.387	2.838
24	-0.903	1.91571	-3.83142	-26	-10.6425	0.258	-2.967	24	2.838	-6.321	5.289	24	0.8385	-4.128	2.967	24	-5.418	-0.129	2.451
24.5	-0.8385	2.29885	-3.83142	-25.5	-10.6425	0.258	-2.967	24.5	2.838	-6.192	5.16	24.5	0.8385	-3.999	2.838	24.5	-5.418	-0.129	2.322
25	-0.5805	1.91571	-3.44828	-25	-10.707	0.387	-2.967	25	2.7735	-6.321	5.16	25	0.8385	-3.87	2.838	25	-5.2245	0.129	2.193
25.5	-0.4515	1.91571	-4.21456	-24.5	-10.707	0.387	-2.967	25.5	3.0315	-6.192	4.902	25.5	0.8385	-3.87	3.096	25.5	-5.2245	0.258	2.193
26	-0.7095	2.29885	-3.44828	-24	-10.707	0.516	-2.967	26	3.0315	-6.321	4.644	26	0.8385	-3.612	3.096	26	-5.16	0.258	2.193
26.5	-0.774	1.91571	-3.06513	-23.5	-10.707	0.516	-2.838	26.5	3.1605	-5.934	4.644	26.5	0.903	-3.612	3.096	26.5	-5.0955	0	1.806
27	-0.774	2.68199	-3.06513	-23	-10.836	0.516	-2.838	27	3.1605	-6.063	4.644	27	0.903	-3.354	3.096	27	-4.902	0.129	1.806
27.5	-0.9675	2.29885	-3.06513	-22.5	-10.836	0.516	-2.838	27.5	3.096	-5.934	4.515	27.5	0.903	-3.354	3.096	27.5	-4.644	0.516	2.322
28	-0.774	2.68199	-3.06513	-22	-10.836	0.516	-2.838	28	3.096	-6.063	4.644	28	0.774	-3.354	3.096	28	-4.644	0.387	2.322
28.5	-1.0965	4.21456	-4.98084	-21.5	-10.836	0.516	-2.838	28.5	2.9025	-6.321	4.644	28.5	0.774	-3.354	3.096	28.5	-4.5795	0.387	2.322
29	-1.419	3.06513	-3.83142	-21	-10.836	0.516	-2.838	29	2.9025	-6.45	4.902	29	0.8385	-3.096	3.225	29	-4.4505	0.645	2.322
29.5	-1.677	2.29885	-2.68199	-20.5	-10.836	0.516	-2.838	29.5	2.967	-6.321	4.902	29.5	0.9675	-2.967	3.225	29.5	-4.773	0.516	2.322
30	-1.29	2.29885	-3.44828	-20	-10.836	0.516	-2.838	30	2.838	-6.321	4.773	30	1.032	-2.967	3.225	30	-4.8375	0.516	2.193
30.5	-1.419	2.29885	-3.44828	-19.5	-10.836	0.516	-2.838	30.5	2.58	-6.321	4.902	30.5	1.032	-2.838	3.096	30.5	-4.8375	0.516	2.064
31	-1.4835	2.68199	-6.13027	-19	-10.836	0.516	-2.838	31	2.709	-6.45	4.644	31	1.161	-2.838	2.967	31	-4.7085	0.387	1.935
31.5	-1.6125	2.68199	-6.51341	-18.5	-10.7715	0.516	-2.838	31.5	2.7735	-6.321	4.515	31.5	1.29	-2.58	2.967	31.5	-4.5795	0.387	1.935
32	-1.4835	2.29885	-6.13027	-18	-10.7715	0.387	-2.838	32	2.709	-6.063	4.644	32	1.2255	-2.451	2.838	32	-4.644	0.774	2.193
32.5	-1.677	2.29885	-5.36398	-17.5	-10.7715	0.387	-2.838	32.5	2.7735	-5.934	4.773	32.5	1.2255	-2.58	2.838	32.5	-4.4505	0.903	2.193
33	-1.806	1.53257	-4.5977	-17	-10.7715	0.387	-2.838	33	2.709	-5.676	4.644	33	1.161	-2.58	2.838	33	-4.386	1.032	2.193
33.5	-1.677	1.14943	-5.36398	-16.5	-10.7715	0.387	-2.838	33.5	2.709	-5.676	4.515	33.5	1.161	-2.709	2.838	33.5	-4.3215	1.032	2.322
34	-1.6125	0.766284	-2.29885	-16	-10.7715	0.387	-2.838	34	2.5155	-5.676	4.515	34	1.161	-2.709	2.838	34	-4.3215	1.032	2.451
34.5	-1.935	1.91571	-1.53257	-15.5	-10.7715	0.387	-2.838	34.5	2.6445	-5.418	4.644	34.5	1.161	-2.709	2.838	34.5	-4.4505	1.032	2.322
35	-1.677	0.766284	-1.53257	-15	-10.7715	0.387	-2.838	35	2.709	-5.418	4.515	35	1.161	-2.838	2.838	35	-4.515	0.903	2.193
35.5	-1.8705	1.53257	-1.14943	-14.5	-10.7715	0.387	-2.838	35.5	2.709	-5.418	4.386	35.5	1.2255	-2.967	2.838	35.5	-4.5795	0.903	2.193
36	-1.3545	1.91571	-2.29885	-14	-10.7715	0.387	-2.838	36	2.6445	-5.418	4.386	36	1.161	-3.096	2.967	36	-4.7085	0.903	2.193
36.5	-1.29	1.53257	-2.29885	-13.5	-10.707	0.387	-2.838	36.5	2.709	-5.289	4.644	36.5	1.161	-3.096	2.967	36.5	-4.7085	0.903	1.935
37	-1.29	1.91571	-2.29885	-13	-10.707	0.387	-2.838	37	2.58	-5.547	4.386	37	1.161	-3.225	3.096	37	-4.5795	0.774	1.935
37.5	-1.0965	1.91571	-2.68199	-12.5	-10.6425	0.645	-2.967	37.5	2.5155	-5.289	3.096	37.5	1.161	-3.354	3.096	37.5	-4.515	0.774	1.935
38	-1.4835	0.766284	-1.91571	-12	-10.6425	0.774	-2.967	38	2.5155	-5.676	3.741	38	1.0965	-3.483	3.096	38	-4.386	0.774	1.935
38.5	-1.419	0.383142	-1.91571	-11.5	-10.578	0.774	-2.967	38.5	2.709	-5.547	4.386	38.5	1.0965	-3.483	3.096	38.5	-4.3215	0.774	1.935
39	-1.419	0.383142	-2.29885	-11	-10.578	0.645	-2.967	39	2.838	-5.16	4.515	39	1.161	-3.483	3.096	39	-4.4505	0.645	1.935
39.5	-1.29	0.383142	-2.29885	-10.5	-10.578	0.516	-2.967	39.5	2.9025	-5.16	4.515	39.5	1.3545	-3.483	3.096	39.5	-4.4505	0.645	1.935
40	-1.2255	0.383142	-2.29885	-10	-10.578	0.516	-2.967	40	2.967	-4.902	4.515	40	1.3545	-3.483	3.096	40	-4.515	0.645	1.935
40.5	-1.4835	0.383142	-1.14943	-9.5	-10.578	0.387	-2.967	40.5	2.838	-4.902	4.644	40.5	1.3545	-3.483	3.225	40.5	-4.644	0.516	2.064
41	-1.29	0.766284	-2.29885	-9	-10.578	0.387	-2.967	41	2.838	-4.773	4.515	41	1.3545	-3.612	3.354	41	-4.7085	0.258	1.806
41.5	-0.9675	1.14943	-1.53257	-8.5	-10.5135	0.258	-2.967	41.5	2.709	-5.031	4.386	41.5	1.419	-3.612	3.354	41.5	-4.644	0.129	1.935
42	-1.032	-0.766284	-1.53257	-8	-10.5135	0.258	-2.838	42	2.5155	-5.16	4.386	42	1.419	-3.741	3.612	42	-4.644	0.129	2.064
42.5	-1.3545	-1.53257	-1.53257	-7.5	-10.5135	0.258	-2.838	42.5	2.6445	-5.031	4.386	42.5	1.419	-3.741	3.612	42.5	-4.5795	-0.129	2.193
43	-1.4835	-1.91571	-1.53257	-7	-10.5135	0.516	-2.838	43	2.6445	-4.902	4.386	43	1.4835	-3.741	3.483	43	-4.386	-0.516	2.193
43.5	-1.29	-1.53257	-0.766284	-6.5	-10.5135	0.516	-2.838	43.5	2.58	-4.902	4.386	43.5	1.548	-3.741	3.612	43.5	-4.4505	-0.516	2.193
44	-1.2255	-1.14943	-1.14943	-6	-10.5135	0.516	-2.838	44	2.6445	-4.902	4.386	44	1.548	-3.87	3.741	44	-4.515	-0.387	2.064
44.5	-1.2255	-0.766284	-1.14943	-5.5	-10.5135	0.516	-2.709	44.5	2.6445	-4.902	4.257	44.5	1.548	-3.999	3.741	44.5	-4.515	-0.129	1.935
45	-1.161	0	-1.53257	-5	-10.578	0.516	-2.709	45	2.709	-4.902	4.257	45	1.4835	-3.999	3.741	45	-4.5795	-0.129	1.806
45.5	-1.2255	-1.14943	-3.44828	-4.5	-10.578	0.516	-2.709	45.5	2.322	-4.773	3.87	45.5	1.419	-3.741	3.741	45.5	-4.515	0	1.806
46	-1.2255	0	-3.06513	-4	-10.5135	0.516	-2.709	46	2.322	-4.902	3.612	46	1.419	-3.741	3.87	46	-4.515	0	1.806
46.5	-1.161	0.383142	-3.06513	-3.5	-10.5135	0.516	-2.709	46.5	2.064	-5.031	3.87	46.5	1.3545	-3.741	3.87	46.5	-4.5795	0.129	1.806
47	-1.0965	0.383142	-2.29885	-3	-10.5135	0.516	-2.709	47	2.322	-4.515	3.87	47	1.419	-3.741	3.741	47	-4.515	0.258	1.806
47.5	-1.2255	1.53257	-3.06513	-2.5	-10.5135	0.516	-2.709	47.5	2.322	-4.386	4.128	47.5	1.548	-3.612	3.741	47.5	-4.386	0.258	1.806
48	-1.3545	2.29885	-3.06513	-2	-10.5135	0.516	-2.709	48	2.1285	-4.773	4.128	48	1.6125	-3.612	3.612	48	-4.386	0.258	1.806
48.5	-1.3545	1.91571	-3.06513	-1.5	-10.5135	0.516	-2.709	48.5	2.2575	-4.386	4.128	48.5	1.6125	-3.612	3.612	48.5	-4.386	0.258	1.806
49	-1.3545	1.14943	-2.68199	-1	-10.5135	0.516	-2.709	49	2.322	-4.386	4.128	49	1.6125	-3.612	3.612	49	-4.3215	0.258	1.806
49.5	-1.3545	1.91571	-2.68199	-0.5	-10.3845	0.516	-2.709	49.5	2.322	-4.128	4.257	49.5	1.6125	-3.483	3.612	49.5	-4.386	0.258	1.806
50	-1.548	2.29885	-1.91571	0	-10.6425	0.516	-2.58	50	2.1285	-4.386	4.257	50	1.548	-3.354	3.612	50	-4.386	0.258	1.806
50.5	-1.677	1.14943	-1.53257	0.5	-10.7715	0.903	-2.58	50.5	2.1285	-4.128	4.128	50.5	1.4835	-3.483	3.612	50.5	-4.386	0.258	1.677
51	-1.419	1.14943	-2.68199	1	-10.707	0.903	-2.58	51	1.935	-4.515	4.386	51	1.4835	-3.483	3.483	51	-4.386	0.258	1.677
51.5	-1.3545	1.14943	-1.91571	1.5	-10.5135	0.903	-2.58	51.5	2.064	-3.612	4.128	51.5	1.4835	-3.354	3.354	51.5	-4.3215	0.258	1.548
52	-1.8705	0	-1.53257	2	-10.449	0.903	-2.58	52	1.8705	-3.741	4.257	52	1.548	-3.225	3.354	52	-4.128	0.258	1.935
52.5	-1.806	0	-1.14943	2.5	-10.449	0.903	-2.58	52.5	1.8705	-4.257	4.386	52.5	1.548	-3.096	3.354	52.5	-4.3215	0.258	1.935
53	-1.7415	1.53257	-1.91571	3	-10.3845	0.774	-2.58	53	1.935	-4.257	4.386	53	1.548	-3.096	3.096	53	-4.3215	0.387	1.935
53.5	-1.806	1.91571	-1.53257	3.5	-10.3845	0.645	-2.58	53.5	1.935	-4.128	4.257	53.5	1.419	-3.096	3.096	53.5	-4.386	0.516	1.935
54	-1.7415	1.91571	-1.53257	4	-10.3845	0.516	-2.58	54	2.064	-3.999	4.128	54	1.419	-3.096	3.096	54	-4.386	0.516	1.935
54.5	-1.7415	1.14943	-1.14943	4.5	-10.449	0.258	-2.58	54.5	1.935	-4.257	4.257	54.5	1.419	-3.225	2.838	54.5	-4.386	0.645	2.064
55	-1.4835	1.14943	-1.53257	5	-10.449	0.258	-2.58	55	2.064	-3.225	4.386	55	1.419	-3.354	2.838	55	-4.515	0.903	2.064
55.5	-1.7415	1.53257	-1.14943	5.5	-10.449	0.129	-2.58	55.5	1.806	-3.483	4.128	55.5	1.3545	-3.354	2.58	55.5	-4.5795	0.903	2.064
56	-1.7415	1.53257	-0.766284	6	-10.449	0.129	-2.58	56	1.935	-3.999	4.257	56	1.3545	-3.354	2.451	56	-4.644	0.903	2.064
56.5	-1.677	0.766284	-1.14943	6.5	-10.449	0.129	-2.58	56.5	1.8705	-3.483	4.128	56.5	1.3545	-3.354	2.451	56.5	-4.386	0.903	2.193
57	-1.677	0	-2.29885	7	-10.449	0.129	-2.58	57	1.8705	-3.483	4.386	57	1.29	-3.354	2.709	57	-4.386	0.903	2.193
57.5	-1.548	-0.383142	-2.29885	7.5	-10.449	0.129	-2.58	57.5	1.677	-3.225	4.128	57.5	1.29	-3.354	2.709	57.5	-4.386	0.903	2.322
58	-1.4835	-0.766284	-2.68199	8	-10.449	0.129	-2.58	58	1.7415	-3.096	3.87	58	1.161	-3.354	2.58	58	-4.386	1.032	2.193
58.5	-1.419	-0.383142	-1.91571	8.5	-10.449	0.129	-2.58	58.5	1.806	-3.096	3.741	58.5	1.2255	-3.354	2.58	58.5	-4.386	0.903	2.193
59	-1.3545	-0.766284	-1.91571	9	-10.449	0.129	-2.58	59	1.935	-2.58	3.741	59	1.161	-3.354	2.322	59	-4.515	0.645	2.193
59.5	-1.032	-0.766284	-2.29885	9.5	-10.449	0.129	-2.709	59.5	1.9995	-2.58	3.612	59.5	1.161	-3.612	2.451	59.5	-4.515	0.387	2.064
60	-1.419	-0.766284	0	10	-10.449	0.129	-2.709	60	1.935	-2.709	3.483	60	1.161	-3.612	2.451	60	-4.515	0.387	1.935
60.5	-1.29	-0.766284	-0.766284	10.5	-10.449	0.129	-2.709	60.5	1.9995	-2.58	3.354	60.5	1.161	-3.354	2.58	60.5	-4.386	0.387	1.935
61	-1.3545	-0.766284	0	11	-10.449	0.129	-2.709	61	2.064	-2.58	3.354	61	1.161	-3.354	2.58	61	-4.386	0.516	1.935
61.5	-1.2255	-0.766284	-0.383142	11.5	-10.449	0.129	-2.709	61.5	2.193	-2.451	3.354	61.5	1.161	-3.096	2.58	61.5	-4.386	0.516	1.806
62	-1.2255	-1.14943	-0.383142	12	-10.449	0.129	-2.58	62	2.193	-2.322	3.354	62	1.161	-3.096	2.58	62	-4.515	0.516	1.677
62.5	-1.161	-0.766284	-1.91571	12.5	-10.449	0.129	-2.58	62.5	1.677	-2.709	3.096	62.5	1.29	-2.967	2.58	62.5	-4.515	0.516	1.548
63	-1.032	-0.383142	-1.91571	13	-10.7715	0.258	-2.451	63	2.064	-2.322	3.096	63	1.29	-2.838	2.322	63	-4.4505	0.516	1.419
63.5	-1.0965	0.383142	-1.14943	13.5	-10.836	0.258	-2.451	63.5	2.193	-3.096	3.096	63.5	1.29	-2.838	2.322	63.5	-4.4505	0.516	1.29
64	-1.161	-0.383142	-2.68199	14	-10.836	0.387	-2.451	64.5	2.2575	-3.096	2.58	64	1.3545	-2.709	2.322	64	-4.386	0.258	1.161
64.5	-1.2255	-0.383142	-2.68199	14.5	-10.9005	0.516	-2.451	65	2.2575	-3.096	2.709	64.5	1.3545	-2.58	2.193	64.5	-4.386	0.258	1.032
65	-0.903	-0.383142	-3.06513	15	-10.9005	0.645	-2.451	65.5	1.935	-2.967	2.838	65	1.4835	-2.58	2.064	65	-4.128	0.387	1.032
65.5	-1.032	0.766284	-3.06513	15.5	-10.9005	0.645	-2.451	66	1.8705	-2.322	2.58	65.5	1.548	-2.58	2.064	65.5	-4.1925	0.387	1.032
66	-0.8385	0.766284	-3.44828	16	-10.9005	0.645	-2.451	66.5	2.064	-2.838	2.58	66	1.677	-2.58	2.064	66	-4.1925	0.387	1.161
66.5	-0.8385	1.14943	-3.44828	16.5	-10.9005	0.645	-2.451	67	2.064	-2.967	2.193	66.5	1.677	-2.58	2.064	66.5	-4.128	-0.129	1.161
67	-1.0965	1.14943	-3.44828	17	-10.9005	0.645	-2.451	67.5	1.935	-2.58	2.193	67	1.677	-2.58	2.064	67	-3.999	-0.129	1.29
67.5	-1.032	0.383142	-3.44828	17.5	-10.965	0.645	-2.451	68	1.8705	-2.451	2.451	67.5	1.677	-2.58	1.935	67.5	-3.999	0.129	1.419
68	-1.032	0.383142	-3.83142	18	-10.965	0.645	-2.451	68.5	1.677	-2.451	2.451	68	1.4835	-2.451	2.064	68	-3.87	0.129	1.419
68.5	-0.8385	0	-2.29885	18.5	-10.965	0.645	-2.451	69	1.8705	-1.935	2.322	68.5	1.7415	-2.451	2.064	68.5	-3.8055	0.258	1.806
69	-1.032	0	-4.98084	19	-10.965	0.645	-2.451	69.5	1.7415	-2.193	2.322	69	1.806	-2.58	1.935	69	-3.87	0.258	2.064
69.5	-1.29	0	-2.29885	19.5	-10.9005	0.645	-2.451	70	1.4835	-2.322	2.322	69.5	1.806	-2.58	1.935	69.5	-3.9345	0.129	2.193
70	-1.4835	-0.383142	-3.83142	20	-10.9005	0.645	-2.451	70.5	1.806	-2.58	2.193	70	1.7415	-2.58	2.064	70	-4.0635	0.129	2.064
70.5	-1.3545	1.14943	-1.91571	20.5	-10.836	0.645	-2.451	71	1.677	-2.709	2.064	70.5	1.677	-2.58	2.193	70.5	-3.87	0.129	1.935
71	-1.032	1.14943	-2.68199	21	-10.836	0.645	-2.451	71.5	1.419	-2.193	1.935	71	1.677	-2.709	2.322	71	-3.8055	0.129	1.935
71.5	-1.2255	0	-1.53257	21.5	-10.836	0.645	-2.451	72	1.548	-2.193	1.935	71.5	1.677	-2.709	2.322	71.5	-3.8055	0.129	1.677
72	-1.29	0.383142	-1.53257	22	-10.836	0.645	-2.451	72.5	1.548	-2.064	1.935	72	1.677	-2.709	2.322	72	-3.612	0.129	1.677
72.5	-1.4835	0	-2.68199	22.5	-10.836	0.645	-2.451	73	1.8705	-2.322	2.193	72.5	1.677	-2.58	2.322	72.5	-3.483	0.903	1.677
73	-0.7095	0.766284	-3.06513	23	-10.836	0.645	-2.451	73.5	1.4835	-1.935	1.419	73	1.677	-2.58	2.322	73	-3.354	0.903	1.677
73.5	-0.645	1.14943	-2.68199	23.5	-10.836	0.645	-2.451	74	1.4835	-1.935	1.29	73.5	1.6125	-2.451	2.064	73.5	-3.4185	0.903	1.677
74	-1.032	1.14943	-3.06513	24	-10.836	0.645	-2.451	74.5	1.4835	-2.193	1.677	74	1.677	-2.451	2.064	74	-3.354	0.774	1.419
74.5	-1.29	1.53257	-2.68199	24.5	-10.7715	0.645	-2.451	75	1.7415	-1.935	1.548	74.5	1.677	-2.451	2.193	74.5	-3.354	0.774	1.29
75	-0.9675	1.91571	-2.68199	25	-10.7715	0.645	-2.451	75.5	2.064	-1.806	1.29	75	1.7415	-2.322	2.193	75	-3.354	0.774	1.161
75.5	-0.8385	1.14943	-2.68199	25.5	-10.7715	0.645	-2.451	76	1.677	-2.064	1.032	75.5	1.7415	-2.193	2.064	75.5	-3.2895	0.774	1.161
76	-0.8385	1.14943	-3.44828	26	-10.7715	0.645	-2.451	76.5	2.1285	-1.677	1.032	76	1.7415	-2.193	1.935	76	-3.096	0.903	1.161
76.5	-0.9675	0	-2.68199	26.5	-10.7715	0.645	-2.451	77	1.935	-1.935	0.774	76.5	1.7415	-2.322	1.935	76.5	-3.0315	0.903	1.161
77	-0.645	0.383142	-2.29885	27	-10.7715	0.645	-2.451	77.5	1.7415	-2.322	0.774	77	1.7415	-2.322	1.935	77	-3.1605	0.903	1.29
77.5	-0.774	1.14943	-3.44828	27.5	-10.7715	0.645	-2.451	78	1.9995	-2.322	0.903	77.5	1.7415	-2.322	1.935	77.5	-3.2895	0.774	1.29
78	-0.774	0.766284	-3.83142	28	-10.7715	0.645	-2.451	78.5	2.2575	-2.322	0.903	78	1.7415	-2.322	2.064	78	-3.354	0.774	1.548
78.5	-0.8385	0.383142	-2.68199	28.5	-10.707	0.645	-2.451	79	2.2575	-2.451	1.032	78.5	1.677	-2.322	2.064	78.5	-3.354	0.774	1.548
79	-0.7095	0.383142	-2.68199	29	-10.707	0.645	-2.451	79.5	2.1285	-2.451	1.032	79	1.677	-2.451	2.064	79	-3.4185	0.774	1.548
79.5	-0.774	0.766284	-2.68199	29.5	-10.707	0.774	-2.451	80	2.2575	-2.451	0.903	79.5	1.548	-2.451	2.064	79.5	-3.4185	1.032	1.548
80	-1.0965	0.383142	-3.06513	30	-10.707	0.774	-2.451	80.5	2.322	-2.451	1.032	80	1.548	-2.451	2.064	80	-3.483	1.032	1.419
80.5	-0.9675	0.383142	-2.68199	30.5	-10.707	0.774	-2.451	81	2.3865	-2.451	0.903	80.5	1.4835	-2.58	2.064	80.5	-3.612	1.032	1.29
81	-1.0965	0	-1.91571	31	-10.707	0.774	-2.451	81.5	2.451	-2.451	0.903	81	1.4835	-2.58	2.064	81	-3.741	1.032	1.29
81.5	-1.032	0.383142	-1.53257	31.5	-10.707	0.774	-2.451	82	2.451	-2.451	0.903	81.5	1.4835	-2.58	1.935	81.5	-3.741	0.903	1.419
82	-1.2255	0	-2.68199	32	-10.707	0.774	-2.451	82.5	2.3865	-2.451	0.774	82	1.548	-2.58	1.935	82	-3.6765	1.032	1.419
82.5	-0.8385	0	-2.29885	32.5	-10.707	0.645	-2.451	83	2.5155	-2.451	0.774	82.5	1.548	-2.58	2.064	82.5	-3.6765	1.032	1.161
83	-0.7095	1.14943	-1.91571	33	-10.707	0.645	-2.451	83.5	2.58	-2.193	0.774	83	1.548	-2.58	2.322	83	-3.741	1.161	1.161
83.5	-0.903	1.14943	-1.91571	33.5	-10.7715	0.645	-2.451	84	2.6445	-1.935	0.645	83.5	1.6125	-2.58	2.451	83.5	-3.741	1.419	1.161
84	-0.7095	0.766284	-1.53257	34	-10.7715	0.645	-2.451	84.5	2.838	-1.677	0.516	84	1.6125	-2.58	2.322	84	-3.6765	1.548	1.29
84.5	-0.9675	0.766284	-1.53257	34.5	-10.7715	0.645	-2.451	85	2.9025	-1.548	0.387	84.5	1.677	-2.58	2.322	84.5	-3.612	1.677	1.29
85	-1.2255	0.766284	-2.29885	35	-10.7715	0.774	-2.451	85.5	2.967	-1.548	0.516	85	1.677	-2.58	2.322	85	-3.6765	1.677	1.419
85.5	-1.4835	1.14943	-1.91571	35.5	-10.7715	0.774	-2.451	86	2.967	-1.419	0.516	85.5	1.7415	-2.709	2.322	85.5	-3.741	1.548	1.419
86	-1.419	0.766284	-1.91571	36	-10.7715	0.774	-2.451	86.5	2.709	-1.419	0.258	86	1.7415	-2.709	2.322	86	-3.741	1.548	1.419
86.5	-1.2255	1.14943	-3.83142	36.5	-10.7715	0.774	-2.451	87	3.0315	-1.29	0.387	86.5	1.677	-2.709	2.322	86.5	-3.612	1.548	1.548
87	-1.4835	0	-3.83142	37	-10.7715	0.774	-2.451	87.5	2.7735	-1.419	0.516	87	1.806	-2.709	2.322	87	-3.612	1.548	1.419
87.5	-1.419	0.383142	-4.21456	37.5	-10.7715	0.774	-2.451	88	2.7735	-1.419	0.516	87.5	1.806	-2.709	2.193	87.5	-3.612	1.548	1.419
88	-1.032	1.14943	-2.29885	38	-10.7715	0.774	-2.451	88.5	2.838	-1.29	0.645	88	1.806	-2.838	2.193	88	-3.5475	1.548	1.161
88.5	-0.903	1.91571	-1.91571	38.5	-10.7715	0.774	-2.451	89	2.58	-1.032	0.387	88.5	1.7415	-2.967	2.193	88.5	-3.5475	1.548	1.032
89	-0.9675	1.14943	-2.29885	39	-10.7715	0.774	-2.451	89.5	2.838	-1.29	0.387	89	1.7415	-3.096	2.193	89	-3.4185	1.677	1.032
89.5	-0.7095	1.91571	-2.68199	39.5	-10.7715	0.774	-2.451	90	2.967	-1.29	0.645	89.5	1.7415	-3.096	2.193	89.5	-3.225	1.677	1.032
90	-0.7095	0.383142	-2.29885	40	-10.7715	0.774	-2.451	90.5	2.6445	-1.29	0.645	90	1.677	-3.096	2.064	90	-3.1605	1.677	1.161
90.5	-1.161	1.53257	-0.766284	40.5	-10.836	0.645	-2.451	91	2.3865	-1.032	0.774	90.5	1.677	-3.096	2.064	90.5	-3.1605	1.419	1.419
91	-1.032	0.766284	-2.68199	41	-10.836	0.645	-2.451	91.5	2.6445	-1.29	0.774	91	1.677	-3.096	2.064	91	-3.1605	1.419	1.548
91.5	-1.161	0.766284	-3.06513	41.5	-10.836	0.645	-2.451	92	2.451	-1.161	1.032	91.5	1.677	-2.838	2.193	91.5	-3.1605	1.419	1.548
92	-0.9675	1.14943	-2.68199	42	-10.9005	0.645	-2.451	92.5	2.451	-1.161	0.645	92	1.677	-2.838	2.322	92	-3.354	1.419	1.548
92.5	-1.161	0.766284	-0.766284	42.5	-10.9005	0.645	-2.451	93	1.806	-1.29	0.774	92.5	1.677	-2.838	2.322	92.5	-3.0315	1.419	1.419
93	-0.903	0.383142	-2.29885	43	-10.836	0.645	-2.451	93.5	2.451	-1.032	1.419	93	1.677	-2.838	2.193	93	-3.096	1.419	1.419
93.5	-0.8385	1.14943	-3.06513	43.5	-10.836	0.645	-2.451	94	2.5155	-1.032	1.29	93.5	1.7415	-2.709	2.064	93.5	-3.0315	1.29	1.419
94	-0.774	1.91571	-2.68199	44	-10.836	0.645	-2.451	94.5	2.9025	-0.903	1.29	94	1.806	-2.58	2.064	94	-2.9025	1.29	1.548
94.5	-0.8385	1.53257	-3.06513	44.5	-10.836	0.645	-2.451	95	2.5155	-0.903	1.161	94.5	1.806	-2.58	2.064	94.5	-2.9025	1.29	1.548
95	-0.903	0.766284	-3.06513	45	-10.9005	0.645	-2.451	95.5	2.3865	-0.903	1.032	95	1.8705	-2.58	2.064	95	-2.6445	1.29	1.419
95.5	-0.903	0.383142	-2.29885	45.5	-10.836	0.645	-2.451	96	2.451	-0.903	0.903	95.5	1.935	-2.58	2.193	95.5	-2.709	1.548	1.419
96	-0.7095	-0.766284	-1.91571	46	-10.836	0.645	-2.451	96.5	2.451	-0.774	0.516	96	1.935	-2.58	2.322	96	-2.6445	1.548	1.419
96.5	-0.5805	-0.766284	-2.29885	46.5	-10.836	0.645	-2.451	97	2.5155	-0.774	0.258	96.5	1.935	-2.58	2.322	96.5	-2.58	1.548	1.419
97	-0.774	-1.53257	-2.68199	47	-10.836	0.645	-2.451	97.5	2.7735	-0.774	0.387	97	1.935	-2.451	2.322	97	-2.58	1.548	1.419
97.5	-0.4515	-0.766284	-2.68199	47.5	-10.836	0.645	-2.451	98	2.322	-0.903	0	97.5	1.935	-2.451	2.064	97.5	-2.5155	1.419	1.419
98	-0.774	-1.91571	-3.06513	48	-10.836	0.774	-2.451	98.5	2.2575	-1.032	-0.129	98	1.935	-2.451	2.064	98	-2.5155	1.419	1.419
98.5	-0.645	-1.14943	-3.06513	48.5	-10.7715	0.774	-2.451	99	2.3865	-0.903	-0.258	98.5	1.935	-2.451	2.064	98.5	-2.58	1.161	1.29
99	-0.516	-1.14943	-3.06513	49	-10.7715	0.774	-2.451	99.5	2.451	-1.161	-0.387	99	1.935	-2.451	1.935	99	-2.6445	1.032	1.29
99.5	-0.4515	-0.766284	-1.53257	49.5	-10.7715	0.774	-2.451	100	2.5155	-1.29	-0.645	99.5	1.806	-2.451	1.935	99.5	-2.7735	0.774	1.161
100	-0.5805	-0.383142	-1.53257	50	-10.7715	0.774	-2.451	100.5	2.838	-1.29	-0.774	100	1.806	-2.451	1.806	100	-2.709	0.774	0.903
100.5	-0.516	-0.383142	-1.91571	50.5	-10.707	0.774	-2.451	101	2.7735	-1.161	-0.903	100.5	1.806	-2.451	1.806	100.5	-2.6445	0.774	0.903
101	-0.4515	0	-2.29885	51	-10.707	0.774	-2.451	101.5	3.225	-1.161	-0.903	101	1.677	-2.58	2.064	101	-2.709	0.774	0.903
101.5	-0.258	0	-1.14943	51.5	-10.707	0.774	-2.451	102	3.096	-1.29	-1.032	101.5	1.677	-2.58	2.064	101.5	-2.6445	0.774	0.903
102	-0.903	0.766284	-3.44828	52	-10.707	0.774	-2.451	102.5	3.354	-1.032	-1.161	102	1.677	-2.58	2.064	102	-2.709	0.774	0.903
102.5	-0.645	1.53257	-1.91571	52.5	-10.707	0.774	-2.451	103	3.483	-1.29	-1.419	102.5	1.677	-2.58	1.935	102.5	-2.6445	0.645	0.903
103	-0.5805	1.53257	-1.53257	53	-10.707	0.774	-2.451	103.5	3.2895	-1.29	-1.032	103	1.677	-2.58	1.806	103	-2.6445	0.645	1.161
103.5	-0.516	0	-2.68199	53.5	-10.707	0.645	-2.451	104	3.4185	-1.29	-1.032	103.5	1.6125	-2.58	1.806	103.5	-2.58	0.774	1.161
104	-1.032	-0.383142	-1.53257	54	-10.707	0.516	-2.451	104.5	3.483	-1.29	-1.032	104	1.7415	-2.322	1.806	104	-2.58	0.774	1.29
104.5	-0.5805	0	-1.91571	54.5	-10.707	0.516	-2.451	105	3.741	-1.161	-0.903	104.5	1.7415	-2.322	1.806	104.5	-2.58	0.774	0.903
105	-0.4515	0.383142	-1.91571	55	-10.707	0.387	-2.451	105.5	3.87	-1.419	-0.903	105	1.677	-2.322	1.935	105	-2.6445	0.903	1.032
105.5	-0.387	0.766284	-2.29885	55.5	-10.707	0.387	-2.451	106	3.87	-1.29	-0.903	105.5	1.677	-2.322	2.064	105.5	-2.58	0.903	1.161
106	-0.516	0.766284	-1.91571	56	-10.707	0.387	-2.58	106.5	3.87	-1.29	-0.774	106	1.6125	-2.193	2.064	106	-2.451	0.903	1.29
106.5	-0.516	1.14943	-1.91571	56.5	-10.6425	0.258	-2.58	107	3.87	-1.29	-0.645	106.5	1.7415	-2.064	2.064	106.5	-2.3865	0.903	1.29
107	-0.516	1.53257	-2.29885	57	-10.578	0.129	-2.58	107.5	3.87	-1.419	-0.774	107	1.806	-2.064	1.935	107	-2.3865	0.903	1.29
107.5	-0.3225	0.766284	-2.29885	57.5	-10.578	0.129	-2.58	108	3.9345	-1.548	-0.645	107.5	1.806	-1.935	1.935	107.5	-2.451	0.903	1.29
108	-0.4515	0.383142	-1.91571	58	-10.578	0.129	-2.58	108.5	3.87	-1.677	-0.387	108	1.9995	-2.58	1.935	108	-2.451	0.903	1.29
108.5	-1.4835	0.383142	-0.766284	58.5	-10.578	0.129	-2.709	109	3.9345	-1.806	-0.129	108.5	1.935	-2.58	1.806	108.5	-2.451	0.903	1.29
109	-0.5805	0.383142	-2.29885	59	-10.578	0.129	-2.709	109.5	3.8055	-1.935	0	109	2.064	-2.451	1.806	109	-2.451	0.903	1.29
109.5	-0.774	0	-3.44828	59.5	-10.5135	0.129	-2.709	110	3.6765	-1.806	0.774	109.5	2.193	-2.451	1.806	109.5	-2.322	0.903	0.903
110	-0.774	0.766284	-3.06513	60	-10.578	0.129	-2.709	110.5	3.5475	-1.806	1.032	110	2.193	-2.322	1.806	110	-2.322	0.903	0.903
110.5	-0.774	0.383142	-2.68199	60.5	-10.578	0.129	-2.709	111	3.612	-1.935	1.419	110.5	2.193	-2.193	1.806	110.5	-2.2575	0.903	0.774
111	-0.774	1.14943	-3.44828	61	-10.6425	0.129	-2.709	111.5	3.6765	-1.935	1.419	111	2.193	-2.064	1.806	111	-2.193	0.903	0.774
111.5	-0.645	0.766284	-2.68199	61.5	-10.6425	0.129	-2.709	112	3.9345	-1.806	1.677	111.5	2.193	-2.064	1.806	111.5	-2.1285	0.903	0.774
112	-0.7095	0.383142	-1.91571	62	-10.707	0.129	-2.709	112.5	3.8055	-1.806	1.806	112	2.193	-2.322	1.548	112	-2.1285	0.903	0.903
112.5	-1.032	0	-4.98084	62.5	-10.707	0.129	-2.709	113	4.0635	-1.677	2.064	112.5	2.193	-2.322	1.548	112.5	-2.193	0.903	0.903
113	-0.774	-0.383142	-3.44828	63	-10.707	0.129	-2.709	113.5	3.9345	-1.677	2.193	113	2.064	-2.064	1.419	113	-2.2575	0.903	0.903
113.5	-0.7095	1.14943	-2.68199	63.5	-10.707	0.129	-2.709	114	3.5475	-1.677	2.193	113.5	1.9995	-2.064	1.419	113.5	-2.451	0.903	0.903
114	-0.516	0.766284	-1.14943	64	-10.707	0.129	-2.709	114.5	3.999	-1.419	2.322	114	1.9995	-2.064	1.29	114	-2.5155	0.645	0.774
114.5	-0.258	0.383142	-0.383142	64.5	-10.707	0.129	-2.838	115	3.483	-1.548	2.064	114.5	2.064	-2.193	1.29	114.5	-2.5155	0.645	0.645
115	0.129	-0.766284	0	65	-10.707	0.129	-2.838	115.5	3.4185	-1.419	2.193	115	2.1285	-2.193	1.29	115	-2.3865	0.645	0.645
115.5	0	0	-0.766284	65.5	-10.707	0.129	-2.838	116	3.741	-0.774	2.322	115.5	1.9995	-2.193	1.29	115.5	-2.3865	0.645	0.645
116	-0.258	0.766284	-0.766284	66	-10.6425	0.129	-2.838	116.5	3.612	-0.903	2.709	116	1.8705	-2.193	1.29	116	-2.322	0.774	0.774
116.5	-0.258	0.766284	-0.766284	66.5	-10.6425	0.129	-2.838	117	4.257	-0.387	2.58	116.5	1.806	-2.322	1.29	116.5	-2.2575	0.774	0.774
117	-0.3225	0.383142	-0.766284	67	-10.6425	0.129	-2.838	117.5	4.1925	-0.387	2.451	117	1.8705	-2.451	1.032	117	-2.193	0.774	0.774
117.5	-0.387	-0.383142	-0.383142	67.5	-10.6425	0.129	-2.838	118	4.0635	-0.387	1.935	117.5	1.8705	-2.58	1.032	117.5	-2.064	0.774	0.903
118	-0.4515	0.383142	-1.91571	68	-10.578	0.129	-2.838	118.5	3.9345	-0.258	1.548	118	1.8705	-2.58	0.903	118	-2.064	0.774	0.903
118.5	-0.387	0.383142	-1.91571	68.5	-10.578	0.129	-2.838	119	3.9345	0	1.548	118.5	1.8705	-2.709	0.903	118.5	-2.064	0.903	0.903
119	-0.258	0	-1.53257	69	-10.578	0.129	-2.838	119.5	3.741	0	1.032	119	1.8705	-2.709	0.774	119	-2.1285	0.903	0.903
119.5	-0.3225	0	-2.68199	69.5	-10.578	0.129	-2.709	120	3.741	0.129	1.032	119.5	1.8705	-2.709	0.774	119.5	-2.193	0.774	0.903
120	-0.4515	0.766284	-3.06513	70	-10.578	0.129	-2.709	120.5	3.9345	0.258	0.516	120	1.6125	-2.58	0.774	120	-2.193	0.645	0.903
120.5	0.0645	-0.766284	-1.53257	70.5	-10.578	0.129	-2.58	121	3.9345	0.516	0	120.5	1.6125	-2.58	0.774	120.5	-2.193	0.645	0.903
121	0.0645	-0.766284	-2.29885	71	-10.578	0.129	-2.58	121.5	3.999	0.516	-0.387	121	1.677	-2.451	0.903	121	-2.193	0.516	0.774
121.5	0	-1.14943	-2.68199	71.5	-10.578	0.129	-2.58	122	4.128	0.645	-0.774	121.5	1.677	-2.322	1.032	121.5	-2.2575	0	0.774
122	0.0645	-0.766284	-2.68199	72	-10.449	0.129	-2.58	122.5	4.1925	0.645	-1.419	122	1.677	-2.322	1.161	122	-2.193	0	0.774
122.5	0.258	-1.53257	-2.68199	72.5	-10.449	0.129	-2.451	123.5	4.128	0.774	-2.322	122.5	1.677	-2.322	1.29	122.5	-2.064	0	0.774
123	0.129	-0.383142	-2.29885	73	-10.449	0.129	-2.451	124.5	4.5795	1.161	-3.354	123	1.677	-2.322	1.29	123	-2.064	0.129	0.774
123.5	0.1935	-0.766284	-2.68199	73.5	-10.3845	0.129	-2.451	127.5	4.9665	0.516	-5.031	123.5	1.677	-2.451	1.29	123.5	-2.064	0.129	0.774
124	0.1935	-0.766284	-2.68199	74	-10.3845	0.129	-2.451	128	4.8375	0.387	-4.902	124	1.7415	-2.451	1.419	124	-1.9995	0.258	0.774
124.5	0.129	0	-2.68199	74.5	-10.191	0.129	-2.451	128.5	4.773	0	-5.031	124.5	1.8705	-2.451	1.419	124.5	-1.9995	0.387	0.774
125	0	-0.766284	-2.68199	75	-10.191	0.129	-2.451	129	4.7085	-0.258	-5.031	125	1.935	-2.322	1.419	125	-1.9995	0.387	0.774
125.5	0.0645	-0.383142	-2.29885	75.5	-10.191	0.129	-2.451	129.5	4.644	-0.516	-5.031	125.5	1.935	-2.322	1.29	125.5	-2.1285	0.387	0.774
126	0.258	-0.766284	-1.91571	76	-10.062	0.129	-2.451	130	4.7085	-0.774	-5.031	126	1.8705	-2.322	1.29	126	-2.193	0.387	0.903
126.5	0.3225	-0.766284	-1.53257	76.5	-10.062	0.129	-2.451	130.5	4.4505	-0.903	-4.773	126.5	1.806	-2.322	1.29	126.5	-2.193	0.387	1.032
127	0.1935	-1.14943	-2.29885	77	-10.062	0.129	-2.451	131	4.386	-1.161	-4.644	127	1.7415	-2.322	1.29	127	-2.3865	0.516	1.032
127.5	0.0645	-1.14943	-2.29885	77.5	-10.062	0.129	-2.451	131.5	4.644	-1.161	-4.515	127.5	1.677	-2.193	1.29	127.5	-2.451	0.516	1.032
128	0.1935	-0.383142	-2.29885	78	-9.804	0.129	-2.451	132	4.644	-1.29	-4.128	128	1.677	-2.322	1.29	128	-2.5155	0.645	1.032
128.5	-0.129	-0.383142	-0.766284	78.5	-9.804	0.129	-2.451	132.5	4.644	-1.29	-3.87	128.5	1.677	-2.322	1.29	128.5	-2.3865	0.645	0.645
129	0.258	0	-1.14943	79	-9.804	0.129	-2.451	133	4.515	-1.548	-3.354	129	1.7415	-2.193	1.29	129	-2.451	0.645	0.645
129.5	-0.0645	0	-1.14943	79.5	-9.804	0.129	-2.451	133.5	4.5795	-1.677	-2.709	129.5	1.7415	-2.193	1.29	129.5	-2.5155	0.774	0.516
130	0	0.766284	-1.53257	80	-9.804	0.129	-2.451	134	4.515	-1.806	-2.064	130	1.806	-2.064	1.29	130	-2.58	0.774	0.516
130.5	0.129	0.766284	-1.53257	80.5	-9.804	0.129	-2.451	134.5	4.7085	-1.806	-1.419	130.5	1.6125	-2.064	1.29	130.5	-2.58	0.774	0.516
131	0.0645	0.383142	-2.29885	81	-9.804	0.129	-2.451	135	4.5795	-2.064	-0.774	131	1.6125	-2.064	1.29	131	-2.5155	0.774	0.645
131.5	-0.1935	1.14943	-3.06513	81.5	-9.804	0.129	-2.451	135.5	4.7085	-2.193	0	131.5	1.6125	-2.064	1.29	131.5	-2.3865	0.516	0.774
132	0.1935	0.383142	-4.21456	82	-9.7395	0.129	-2.451	136	5.031	-2.193	0.645	132	1.548	-2.064	1.29	132	-2.3865	0.516	0.774
132.5	0.129	0.383142	-4.21456	82.5	-9.7395	0.129	-2.451	136.5	5.3535	-2.322	1.161	132.5	1.4835	-2.064	1.29	132.5	-2.2575	0.516	0.774
133	0.258	0.383142	-3.83142	83	-9.7395	0.129	-2.451	137	5.0955	-2.193	1.806	133	1.419	-1.935	1.032	133	-2.2575	0.516	0.774
133.5	-0.3225	0.383142	-1.53257	83.5	-9.7395	0.129	-2.58	137.5	5.031	-2.193	2.322	133.5	1.3545	-1.935	1.032	133.5	-2.322	0.516	0.903
134	0.0645	0.766284	-1.14943	84	-9.675	0.129	-2.58	138	5.16	-2.064	2.967	134	1.3545	-2.064	1.032	134	-2.3865	0.516	0.903
134.5	-0.387	1.53257	-3.44828	84.5	-9.6105	0.129	-2.58	138.5	5.547	-1.806	3.483	134.5	1.3545	-2.064	0.903	134.5	-2.451	0.516	0.903
135	-0.0645	1.91571	-3.06513	85	-9.6105	0.129	-2.58	139	5.4825	-1.677	3.999	135	1.419	-2.064	0.774	135	-2.451	0.774	0.903
135.5	-0.1935	1.53257	-2.68199	85.5	-9.6105	0.129	-2.58	139.5	5.6115	-1.548	4.257	135.5	1.419	-2.064	0.774	135.5	-2.3865	0.774	1.161
136	0.3225	1.91571	-2.68199	86	-9.6105	0.258	-2.58	140	5.9985	-1.161	4.644	136	1.419	-2.064	0.774	136	-2.322	0.903	1.161
136.5	-0.0645	1.53257	-1.53257	86.5	-9.6105	0.258	-2.58	140.5	5.9985	-0.774	4.902	136.5	1.419	-2.064	0.645	136.5	-2.2575	0.903	1.29
137	0.1935	1.91571	-0.766284	87	-9.6105	0.258	-2.58	141	5.9985	-0.516	5.289	137	1.419	-2.064	0.516	137	-2.2575	0.903	1.419
137.5	0.0645	1.53257	-1.14943	87.5	-9.6105	0.387	-2.58	141.5	5.7405	-0.258	5.676	137.5	1.3545	-2.064	0.516	137.5	-2.2575	0.903	1.548
138	-0.129	1.91571	0	88	-9.6105	0.387	-2.58	142	5.805	0.129	5.805	138	1.548	-2.064	0.516	138	-2.322	0.774	1.548
138.5	0.4515	1.91571	-1.53257	88.5	-9.546	0.387	-2.58	142.5	5.676	0.387	6.063	138.5	1.548	-2.064	0.387	138.5	-2.451	0.774	1.548
139	0.516	2.29885	-2.29885	89	-9.546	0.387	-2.58	143	5.418	0.387	6.192	139	1.548	-2.064	0.258	139	-2.451	0.516	1.548
139.5	0.1935	2.29885	-0.383142	89.5	-9.546	0.387	-2.58	143.5	4.9665	0.516	6.192	139.5	1.548	-2.193	0.258	139.5	-2.451	0.645	1.548
140	0.0645	1.91571	-0.383142	90	-9.4815	0.387	-2.58	144	4.644	0.903	6.192	140	1.548	-2.193	0.258	140	-2.451	0.645	1.548
140.5	0	1.53257	-0.383142	90.5	-9.4815	0.387	-2.58	144.5	4.1925	1.032	6.192	140.5	1.6125	-2.193	0.258	140.5	-2.58	0.645	1.419
141	0.1935	2.29885	-0.383142	91	-9.4815	0.387	-2.58	145	3.87	0.903	6.063	141	1.548	-2.193	0.258	141	-2.7735	0.645	1.677
141.5	0.645	2.29885	-2.29885	91	-9.4815	0.387	-2.451	145.5	3.9345	1.161	6.192	141.5	1.548	-2.193	0.129	141.5	-2.838	0.516	1.677
142	0.0645	2.29885	0	91.5	-9.4815	0.387	-2.451	146	3.6765	1.29	6.063	142	1.4835	-2.322	0.129	142	-2.7735	0.516	1.677
142.5	0.4515	1.91571	-1.14943	92	-9.417	0.387	-2.451	146.5	3.483	1.29	5.676	142.5	1.548	-2.322	0.258	142.5	-2.709	0.774	1.677
143	0.7095	1.14943	-1.91571	92.5	-9.3525	0.387	-2.451	147	3.612	1.548	5.418	143	1.4835	-2.322	0.258	143	-2.7735	0.774	1.677
143.5	0.8385	0	-1.53257	93	-9.3525	0.387	-2.322	147.5	3.225	1.677	4.773	143.5	1.4835	-2.322	0.129	143.5	-2.7735	0.903	1.677
144	0.5805	0	0	93.5	-8.385	0.903	-2.322	148	3.4185	1.806	4.128	144	1.4835	-2.322	0	144	-2.709	0.903	1.677
144.5	1.161	-0.383142	-0.766284	94	-8.256	0.903	-2.322	148.5	3.225	1.806	3.741	144.5	1.4835	-2.451	0	144.5	-2.6445	0.903	1.419
145	0.3225	1.14943	0	94.5	-8.256	0.903	-2.322	149	3.4185	1.806	2.838	145	1.4835	-2.451	0	145	-2.709	0.903	1.419
145.5	0.4515	1.14943	0	95	-8.1915	0.903	-2.322	149.5	3.4185	1.935	1.548	145.5	1.419	-2.322	0.129	145.5	-2.709	0.903	1.032
146	0.516	1.53257	1.14943	95.5	-8.1915	0.903	-2.193	150	3.741	1.806	0.774	146	1.29	-2.322	0.129	146	-2.322	1.032	1.29
146.5	0.7095	0.766284	0.766284	96	-8.1915	0.774	-2.193	150.5	3.8055	1.935	0.129	146.5	1.3545	-2.322	0.258	146.5	-2.2575	1.032	1.548
147	1.0965	1.14943	-0.383142	96.5	-8.0625	0.774	-2.193	151	3.999	2.064	-0.387	147	1.3545	-2.322	0.258	147	-2.1285	1.032	1.548
147.5	0.516	1.14943	-0.383142	97	-7.998	0.774	-2.193	151.5	4.257	2.193	-1.032	147.5	1.3545	-2.451	0.258	147.5	-1.9995	1.032	1.548
148	0.1935	0.383142	-2.68199	97.5	-7.998	0.645	-2.064	152	4.386	2.064	-1.677	148	1.3545	-2.58	0.129	148	-1.9995	1.032	1.548
148.5	0	0.383142	-2.29885	98	-7.9335	0.516	-2.064	152.5	4.5795	1.935	-2.451	148.5	1.3545	-2.709	0	148.5	-1.677	1.29	1.419
149	0.645	0.766284	-1.91571	98.5	-7.869	0.516	-1.935	153	4.7085	1.677	-2.838	149	1.4835	-2.709	-0.258	149	-1.6125	1.29	1.419
149.5	0.8385	1.14943	-1.91571	99	-7.869	0.516	-1.677	153.5	4.8375	1.29	-3.225	149.5	1.4835	-2.709	-0.258	149.5	-1.6125	1.29	1.419
150	1.0965	0.766284	-1.14943	99.5	-7.869	0.516	-1.548	154	5.031	0.903	-3.741	150	1.677	-2.58	-0.258	150	-1.6125	1.29	1.548
150.5	1.0965	0.766284	-1.53257	100	-7.8045	0.516	-1.548	154.5	5.16	0.516	-4.386	150.5	1.677	-2.58	-0.258	150.5	-1.677	1.419	1.548
151	0.8385	1.14943	-1.91571	100.5	-7.8045	0.516	-1.548	155	5.289	0.129	-4.773	151	1.7415	-2.451	-0.258	151	-1.6125	1.677	1.548
151.5	1.032	1.14943	-1.91571	101	-7.74	0.516	-1.548	155.5	5.289	-0.129	-5.16	151.5	1.7415	-2.451	-0.258	151.5	-1.677	1.677	1.548
152	0.774	1.14943	-0.383142	101.5	-7.74	0.387	-1.548	156	5.0955	-0.387	-5.418	152	1.677	-2.58	-0.258	152	-1.6125	1.806	1.677
152.5	1.161	1.53257	-1.14943	102	-7.5465	0.387	-1.548	156.5	5.16	-0.645	-5.805	152.5	1.677	-2.58	-0.258	152.5	-1.548	1.935	1.806
153	0.774	0.766284	0	102.5	-7.482	0.387	-1.419	157	5.0955	-0.903	-6.321	153	1.6125	-2.58	-0.258	153	-1.548	1.806	1.806
153.5	0.645	1.14943	0	103	-7.482	0.387	-1.419	157.5	4.9665	-0.903	-6.708	153.5	1.6125	-2.451	-0.258	153.5	-1.4835	1.677	1.806
154	0.8385	1.14943	2.29885	103.5	-7.1595	0.387	-1.29	158	4.644	-1.032	-6.966	154	1.548	-2.322	-0.258	154	-1.3545	1.677	2.451
154.5	1.548	0.383142	0.383142	104	-7.095	0.387	-1.29	158.5	4.386	-1.29	-7.224	154.5	1.548	-2.322	-0.258	154.5	-1.3545	1.677	2.451
155	1.548	0.383142	1.53257	104.5	-7.0305	0.387	-1.161	159	3.87	-1.29	-7.482	155	1.548	-2.322	0	155	-1.4835	1.677	2.451
155.5	1.2255	-0.766284	1.14943	105	-7.0305	0.387	-1.161	159.5	3.6765	-1.29	-7.74	155.5	1.548	-2.193	0	155.5	-1.4835	1.677	2.322
156	1.2255	0	0.766284	105.5	-6.837	0.387	-1.161	160	3.5475	-1.161	-7.869	156	1.548	-2.064	0.129	156	-1.4835	1.677	2.193
156.5	0.7095	0.766284	0.766284	106	-6.7725	0.645	-1.161	160.5	3.5475	-1.419	-8.127	156.5	1.548	-2.064	0.129	156.5	-1.419	1.677	2.064
157	0.645	-0.383142	1.91571	106.5	-6.708	0.645	-1.161	161	3.225	-1.548	-7.869	157	1.548	-2.064	0.258	157	-1.419	1.677	2.064
157.5	0.7095	0	1.14943	107	-6.579	0.645	-1.032	161.5	2.967	-1.032	-7.869	157.5	1.548	-2.322	0.387	157.5	-1.3545	1.677	2.064
158	0.774	0.383142	1.14943	107.5	-6.579	0.645	-1.032	162	2.58	-1.032	-7.482	158	1.548	-2.322	0.387	158	-1.3545	1.548	1.935
158.5	0.7095	0.383142	1.53257	108	-6.579	0.774	-1.032	162.5	2.451	-0.903	-7.095	158.5	1.548	-2.322	0.516	158.5	-1.419	1.548	1.677
159	0.8385	0.766284	2.29885	108.5	-6.579	1.032	-1.032	163	2.451	-0.774	-6.837	159	1.6125	-2.322	0.516	159	-1.419	1.29	1.677
159.5	1.29	0	1.91571	109	-6.5145	1.032	-0.903	163.5	2.322	-0.645	-6.321	159.5	1.6125	-2.193	0.516	159.5	-1.419	1.161	1.548
160	1.0965	0.383142	2.68199	109.5	-6.5145	1.032	-0.903	164	2.2575	-0.387	-5.805	160	1.548	-2.193	0.516	160	-1.161	1.032	1.548
160.5	1.6125	0	1.91571	110	-6.5145	1.032	-1.032	164.5	2.58	-1.032	-5.289	160.5	1.548	-2.322	0.516	160.5	-1.2255	1.032	1.419
161	1.806	-0.383142	1.91571	110.5	-6.5145	1.032	-1.032	165	2.709	-0.774	-4.773	161	1.548	-2.451	0.645	161	-1.3545	0.903	1.29
161.5	1.161	-0.383142	3.44828	111	-6.5145	1.032	-1.161	165.5	2.838	-0.774	-4.128	161.5	1.4835	-2.58	0.774	161.5	-1.3545	0.903	1.29
162	1.8705	-0.383142	1.14943	111.5	-6.45	1.032	-1.161	166	3.225	-1.032	-3.225	162	1.4835	-2.58	0.645	162	-1.419	0.903	1.032
162.5	1.935	0	1.53257	112	-6.321	0.903	-1.161	166.5	3.354	-0.903	-2.58	162.5	1.4835	-2.58	0.516	162.5	-1.419	0.903	1.032
163	1.935	0.383142	1.53257	112.5	-6.321	0.903	-1.29	167	3.096	-0.516	-2.064	163	1.419	-2.451	0.387	163	-1.4835	0.645	0.774
163.5	1.9995	1.14943	1.14943	113	-6.321	0.903	-1.29	167.5	3.2895	-0.129	-1.548	163.5	1.4835	-2.322	0.387	163.5	-1.4835	0.516	0.774
164	1.935	1.53257	1.14943	113.5	-6.2565	0.903	-1.29	168	3.612	0	-1.032	164	1.419	-2.322	0.516	164	-1.3545	0.516	0.903
164.5	2.064	1.53257	0	114	-6.2565	0.774	-1.29	168.5	2.967	0.129	-0.129	164.5	1.419	-2.322	0.645	164.5	-1.2255	0.387	0.903
165	1.8705	1.91571	0	114.5	-6.192	0.774	-1.29	169	3.9345	0	0.129	165	1.3545	-2.322	0.645	165	-1.2255	0.387	0.903
165.5	1.935	1.53257	-1.14943	115	-6.1275	0.645	-1.29	169.5	4.128	0.129	0.774	165.5	1.3545	-2.451	0.645	165.5	-1.2255	0.387	0.903
166	1.806	1.91571	-1.53257	115.5	-6.1275	0.645	-1.29	170	3.87	0.129	1.419	166	1.3545	-2.58	0.774	166	-1.2255	0.387	0.903
166.5	1.7415	1.14943	-1.53257	116	-6.063	0.516	-1.161	170.5	3.999	0.387	1.935	166.5	1.419	-2.58	0.774	166.5	-1.29	0.387	0.903
167	1.548	2.29885	-1.91571	116.5	-5.9985	0.516	-1.032	171	4.257	0.387	2.322	167	1.3545	-2.58	0.516	167	-1.4835	0.258	1.032
167.5	1.419	1.91571	-1.91571	117	-5.9985	0.516	-0.903	171.5	3.9345	0.774	2.709	167.5	1.3545	-2.58	0.516	167.5	-1.548	0.258	1.032
168	1.29	1.14943	-1.91571	117.5	-5.9985	0.258	-0.903	172	4.0635	0.903	3.225	168	1.3545	-2.58	0.516	168	-1.161	-0.387	1.032
168.5	1.419	1.14943	-2.29885	118	-5.9985	0	-0.903	172.5	3.999	1.032	3.741	168.5	1.419	-2.58	0.516	168.5	-1.161	-0.387	1.29
169	1.3545	0.766284	-2.68199	118.5	-5.9985	0	-0.774	173	3.87	1.161	4.257	169	1.4835	-2.58	0.516	169	-1.0965	-0.387	1.419
169.5	1.29	0.383142	-3.06513	119	-5.9985	0	-0.774	173.5	3.9345	1.032	4.644	169.5	1.548	-2.58	0.516	169.5	-0.9675	-0.387	1.419
170	1.4835	0.383142	-2.68199	119.5	-5.9985	-0.129	-0.516	174	3.741	1.161	5.031	170	1.548	-2.58	0.516	170	-0.774	-0.387	1.161
170.5	1.419	0	-2.68199	120	-5.934	-0.129	-0.387	174.5	3.612	1.161	5.418	170.5	1.548	-2.58	0.387	170.5	-0.5805	-0.774	1.161
171	1.677	-0.383142	-2.68199	120.5	-5.934	-0.129	-0.258	175	3.5475	0.903	5.934	171	1.4835	-2.838	0.387	171	-0.4515	-0.774	1.161
171.5	1.6125	-0.383142	-2.29885	121	-5.805	-0.129	0	176	3.483	1.161	6.192	171.5	1.419	-2.838	0.258	171.5	-0.387	-0.903	1.032
172	1.6125	-0.383142	-1.53257	121.5	-5.547	-0.129	0.129	176.5	3.6765	1.032	5.934	172	1.419	-2.709	0.258	172	-0.258	-0.774	1.032
172.5	1.548	-0.383142	-1.14943	122	-5.547	-0.129	0.129	177	3.483	0.516	5.934	172.5	1.548	-2.709	0.258	172.5	-0.3225	-0.645	0.903
173	1.6125	-0.766284	-1.14943	122.5	-5.547	-0.129	0.129	177.5	3.354	0.387	6.192	173	1.548	-2.58	0.258	173	-0.387	-0.645	0.903
173.5	1.7415	-0.383142	-1.14943	123	-5.4825	-0.129	0.258	178	3.2895	0.387	6.321	173.5	1.548	-2.58	0.129	173.5	-0.387	-0.645	0.645
174	1.7415	-0.383142	-0.766284	123.5	-5.418	-0.129	0.258	178.5	3.612	0.258	6.579	174	1.548	-2.58	0	174	-0.3225	-0.645	0.645
174.5	1.7415	-0.766284	-0.766284	124	-5.2245	-0.129	0.258	179	3.096	-0.258	6.063	174.5	1.6125	-2.58	0	174.5	-0.3225	-0.516	0.774
175	1.8705	-0.766284	-1.14943	124.5	-5.2245	-0.129	0.258	179.5	2.9025	-0.387	5.676	175	1.677	-2.322	0	175	-0.129	-0.516	0.903
175.5	1.548	-1.14943	0	125	-5.0955	0	0.258	180	3.0315	-0.645	5.289	175.5	1.677	-2.322	0	175.5	-0.0645	-0.516	0.903
176	1.806	-0.766284	0	125.5	-4.8375	0	0.258	180.5	2.7735	-0.774	4.644	176	1.677	-2.451	0	176	-0.0645	-0.387	0.774
176.5	1.677	-1.14943	0	126	-4.8375	0	0.258	181	2.838	-0.774	4.515	176.5	1.677	-2.58	0	176.5	-0.0645	-0.258	0.516
177	1.548	-0.766284	0.383142	126.5	-4.8375	0	0.258	181.5	3.0315	-0.903	4.257	177	1.677	-2.58	0.258	177	-0.1935	-0.258	0.516
177.5	1.7415	-0.383142	0.766284	127	-4.8375	0	0.258	182	3.0315	-1.032	3.354	177.5	1.677	-2.58	0.258	177.5	-0.1935	-0.387	0.387
178	1.4835	-1.91571	1.53257	127.5	-4.773	0	0.258	182.5	2.967	-0.903	2.58	178	1.6125	-2.58	0.258	178	-0.1935	-0.387	0.387
178.5	2.193	-1.14943	1.91571	128	-4.257	0	0.258	183	3.0315	-1.677	1.935	178.5	1.548	-2.58	0	178.5	-0.129	-0.516	0.516
179	2.193	-0.766284	1.53257	128.5	-4.0635	0	0.129	183.5	3.2895	-1.806	1.161	179	1.6125	-2.58	0	179	-0.0645	-0.516	0.645
179.5	2.193	-0.383142	1.53257	129	-4.0635	0	0.129	184	3.225	-1.806	0.645	179.5	1.6125	-2.58	0.129	179.5	0	-0.645	0.774
180	2.193	-0.383142	1.53257	129.5	-4.0635	0	0.129	184.5	3.4185	-1.806	0.129	180	1.6125	-2.709	0.129	180	-0.0645	-0.645	0.645
180.5	2.1285	0	0.766284	130	-4.0635	0	0.129	185	3.483	-2.064	-0.903	180.5	1.6125	-2.709	0.129	180.5	0	-0.645	0.387
181	2.322	0.766284	0.383142	130.5	-3.999	0	0.129	185.5	3.8055	-1.935	-1.29	181	1.6125	-2.709	0.258	181	0	-0.645	0.387
181.5	2.2575	1.14943	0.383142	131	-3.999	0	0.129	186	3.6765	-2.064	-1.935	181.5	1.548	-2.58	0.258	181.5	0	-0.645	0.387
182	2.3865	1.14943	-0.383142	131.5	-3.8055	0	0.129	186.5	3.8055	-1.935	-1.935	182	1.4835	-2.58	0.258	182	0	-0.645	0
182.5	2.451	1.14943	-0.383142	132	-3.612	-0.129	0.258	187	3.483	-2.064	-2.838	182.5	1.419	-2.451	0.129	182.5	-0.0645	-0.516	0
183	2.2575	1.14943	-0.383142	132.5	-3.4185	-0.129	0.387	187.5	4.128	-2.451	-3.741	183	1.419	-2.451	0.129	183	-0.0645	-0.387	0
183.5	2.322	0.766284	-0.383142	133	-3.2895	-0.129	0.387	188	4.128	-2.322	-4.128	183.5	1.419	-2.451	0	183.5	-0.0645	-0.387	0
184	2.6445	1.14943	-1.53257	133.5	-3.1605	-0.258	0.516	188.5	3.999	-2.064	-4.386	184	1.4835	-2.451	0	184	0	-0.258	0
184.5	2.5155	1.14943	-1.53257	134	-3.096	-0.258	0.516	189	3.9345	-1.806	-4.773	184.5	1.4835	-2.322	0	184.5	0	-0.258	0
185	2.58	1.53257	-2.29885	134.5	-2.967	-0.258	0.516	189.5	3.741	-1.677	-5.289	185	1.548	-2.322	0	185	0.0645	-0.258	0.258
185.5	2.7735	1.14943	-1.14943	135	-2.9025	-0.258	0.516	190	3.354	-1.032	-5.676	185.5	1.4835	-2.322	0.258	185.5	0.0645	-0.258	0.258
186	2.58	1.14943	-1.14943	135.5	-2.9025	-0.258	0.645	190.5	3.483	-0.903	-6.063	186	1.4835	-2.322	0.258	186	-0.129	-0.387	0.387
186.5	2.6445	1.53257	-2.29885	136	-2.838	-0.258	0.645	191	3.0315	-0.387	-6.321	186.5	1.548	-2.322	0.258	186.5	-0.0645	-0.516	0.387
187	2.5155	1.91571	-1.91571	136.5	-2.709	-0.258	0.645	191.5	2.967	-0.129	-6.45	187	1.419	-2.322	0.258	187	0	-0.516	0.387
187.5	2.3865	1.53257	-1.53257	137	-2.451	-0.129	0.645	192	2.838	0.387	-6.579	187.5	1.419	-2.322	0.258	187.5	0.0645	-0.516	0.645
188	2.193	1.53257	-1.14943	137.5	-2.322	-0.129	0.645	192.5	3.4185	0.387	-6.708	188	1.419	-2.322	0.258	188	0	-0.516	0.645
188.5	2.1285	1.53257	-1.14943	138	-2.1285	-0.129	0.516	193	2.6445	1.548	-6.708	188.5	1.3545	-2.322	0.258	188.5	-0.1935	-0.516	0.774
189	1.8705	1.53257	-1.91571	138.5	-1.3545	-0.129	0.516	193.5	2.451	1.806	-6.579	189	1.3545	-2.322	0.258	189	-0.4515	-0.516	0.774
189.5	1.9995	1.53257	-1.14943	139	-1.161	0	0.258	194	1.806	2.064	-6.45	189.5	1.419	-2.322	0.258	189.5	-0.5805	-0.387	0.516
190	1.935	1.53257	-1.14943	139.5	-1.0965	0	0.258	194.5	1.8705	2.193	-6.192	190	1.419	-2.58	0.258	190	-0.5805	-0.387	0.516
190.5	1.806	1.14943	-1.14943	140	-0.516	0.129	0.258	195	2.064	2.58	-5.934	190.5	1.548	-2.58	0.258	190.5	-0.645	-0.387	0.516
191	1.548	0.766284	-2.68199	140.5	-0.387	0.129	0	195.5	2.5155	2.58	-5.547	191	1.548	-2.58	0.387	191	-0.7095	-0.387	0.645
191.5	1.4835	0.383142	-1.14943	141	-0.387	0.129	0	196	2.709	2.967	-5.16	191.5	1.6125	-2.58	0.387	191.5	-0.903	-0.387	0.774
192	1.3545	0	-1.14943	141.5	-0.3225	0.129	0	196.5	2.9025	3.225	-4.644	192	1.6125	-2.58	0.387	192	-0.903	-0.258	0.774
192.5	1.29	-0.766284	-0.766284	142	-0.3225	0.129	0	197	3.1605	3.483	-4.257	192.5	1.7415	-2.451	0.387	192.5	-1.032	-0.129	0.774
193	1.7415	-0.383142	-0.383142	142.5	-0.3225	0.129	0	197.5	3.2895	3.612	-3.741	193	1.8705	-2.451	0.387	193	-1.2255	0.129	1.161
193.5	1.4835	-1.14943	0.383142	143	-0.258	0	0	198	3.225	3.612	-3.354	193.5	1.8705	-2.451	0.387	193.5	-1.29	0	1.29
194	1.677	-1.14943	0	143.5	-0.129	-0.129	-0.129	198.5	3.354	3.612	-2.709	194	1.806	-2.451	0.258	194	-1.419	0	1.29
194.5	1.548	-1.53257	0.383142	144	0.129	-0.258	-0.129	199	3.483	3.612	-2.193	194.5	1.7415	-2.451	0.258	194.5	-1.7415	-0.258	1.29
195	1.3545	-1.91571	0.766284	144.5	0.1935	-0.258	-0.258	199.5	3.483	3.483	-1.806	195	1.677	-2.451	0.258	195	-1.9995	-0.258	1.032
195.5	1.6125	-2.29885	1.53257	145	0.387	-0.258	-0.387	200	3.612	3.483	-1.29	195.5	1.6125	-2.58	0.387	195.5	-1.9995	-0.129	1.032
196	1.548	-1.14943	1.91571	145.5	0.516	-0.258	-0.387	200.5	3.8055	3.354	-1.032	196	1.548	-2.58	0.387	196	-2.1285	0.129	1.032
196.5	1.806	-1.14943	1.53257	146	0.645	0	-0.387	201	3.483	3.225	-0.516	196.5	1.6125	-2.838	0.516	196.5	-2.1285	0.129	1.29
197	1.8705	-1.53257	2.68199	146.5	0.645	0	-0.516	201.5	3.741	2.967	-0.645	197	1.6125	-2.838	0.516	197	-2.064	0.258	1.29
197.5	2.2575	-0.766284	3.44828	147	0.645	0.129	-0.516	202	3.8055	2.709	-0.258	197.5	1.6125	-2.838	0.516	197.5	-2.064	0.258	1.419
198	2.3865	-0.383142	4.21456	147.5	1.032	0.129	-1.419	202.5	3.8055	2.58	0.129	198	1.548	-2.838	0.387	198	-2.064	0.258	1.419
198.5	2.322	-0.383142	4.21456	148	1.032	0.129	-1.548	203	3.741	2.193	0.516	198.5	1.4835	-2.838	0.258	198.5	-2.193	0.258	1.548
199	2.58	0	3.83142	148.5	1.032	0.129	-1.548	203.5	3.612	1.935	0.903	199	1.4835	-2.838	0.258	199	-2.193	0.129	1.548
199.5	2.58	0.383142	3.44828	149	1.0965	0.129	-1.548	204	3.5475	1.677	1.161	199.5	1.4835	-2.838	0.258	199.5	-2.064	0.129	1.548
200	2.838	0	2.68199	149.5	1.2255	0.129	-1.548	204.5	3.2895	1.29	1.935	200	1.4835	-2.838	0.258	200	-1.8705	0.129	1.677
200.5	3.225	0	2.29885	150	1.2255	0.129	-1.548	205	3.1605	1.161	1.935	200.5	1.419	-2.838	0.258	200.5	-1.806	0.129	1.677
201	3.2895	0.766284	2.29885	150.5	1.2255	0	-1.548	205.5	3.1605	0.774	2.193	201	1.419	-2.838	0.387	201	-1.806	0.129	1.419
201.5	3.5475	1.14943	1.53257	151	1.29	0	-1.548	206	2.9025	0.516	2.322	201.5	1.419	-2.967	0.387	201.5	-1.548	0.129	1.419
202	4.128	0.766284	1.14943	151.5	2.2575	0.129	-1.161	206.5	2.967	0.129	2.838	202	1.4835	-2.967	0.516	202	-1.4835	0.129	1.419
202.5	3.999	0.766284	0.383142	152	2.2575	0.387	-1.161	207	2.838	-0.129	2.58	202.5	1.4835	-3.096	0.516	202.5	-1.419	0.258	1.677
203	3.6765	1.53257	0	152.5	2.2575	0.516	-1.161	207.5	2.709	-0.387	2.709	203	1.419	-3.096	0.516	203	-1.032	0.516	1.806
203.5	4.386	1.14943	-0.383142	153	2.322	0.516	-1.161	208	2.709	-0.774	2.709	203.5	1.4835	-3.096	0.516	203.5	-0.645	0.516	1.806
204	4.386	0.766284	-1.53257	153.5	2.451	0.516	-1.032	208.5	2.6445	-1.161	2.709	204	1.4835	-3.096	0.516	204	-0.4515	0.516	1.806
204.5	4.4505	0.766284	-1.91571	154	2.5155	0.516	-1.032	209	2.7735	-1.419	2.709	204.5	1.548	-3.096	0.645	204.5	-0.3225	0.645	1.806
205	4.5795	0.766284	-1.91571	154.5	2.5155	0.516	-1.032	209.5	2.838	-1.548	2.58	205	1.548	-2.967	0.645	205	-0.387	0.645	1.806
205.5	4.5795	0	-2.29885	155	2.58	0.516	-1.032	210	2.9025	-1.548	2.322	205.5	1.548	-2.838	0.645	205.5	-0.258	0.645	1.677
206	4.515	0.383142	-2.29885	155.5	2.58	0.516	-1.032	210.5	3.0315	-1.419	1.935	206	1.4835	-2.838	0.645	206	-0.129	0.645	1.677
206.5	4.7085	0	-3.06513	156	2.58	0.516	-1.032	211	3.1605	-1.548	1.935	206.5	1.419	-2.838	0.774	206.5	0	0.645	1.677
207	4.4505	-0.383142	-3.83142	156.5	2.58	0.516	-0.903	211.5	3.096	-1.806	1.419	207	1.419	-2.838	0.774	207	0.387	0.645	1.806
207.5	4.257	0.383142	-3.83142	157	2.6445	0.516	-0.903	212	3.225	-1.935	1.29	207.5	1.419	-2.709	0.645	207.5	0.7095	0.516	1.935
208	4.773	-0.383142	-4.21456	157.5	2.6445	0.516	-0.774	212.5	3.225	-1.935	0.903	208	1.419	-2.709	0.516	208	0.903	0.516	2.064
208.5	4.644	-0.383142	-4.98084	158	2.6445	0.516	-0.774	213	3.354	-1.935	0.387	208.5	1.4835	-2.709	0.516	208.5	0.9675	0.645	1.806
209	3.999	0	-5.74713	158.5	2.6445	0.516	-0.645	213.5	3.4185	-1.806	0	209	1.419	-2.709	0.516	209	1.419	0.387	1.806
209.5	4.0635	0	-5.74713	159	2.6445	0.516	-0.645	214	3.483	-1.677	-0.516	209.5	1.419	-2.838	0.516	209.5	1.548	0.258	1.806
210	4.3215	0.383142	-5.74713	159.5	2.6445	0.516	-0.516	214.5	3.4185	-1.419	-0.903	210	1.419	-2.838	0.516	210	1.9995	0.129	1.677
210.5	4.257	0.383142	-6.13027	160	2.6445	0.516	-0.387	215	3.483	-1.032	-1.161	210.5	1.4835	-2.838	0.645	210.5	2.1285	0.258	1.677
211	3.5475	-1.14943	-6.51341	160.5	2.6445	0.516	-0.258	215.5	3.483	-0.774	-1.419	211	1.935	-2.838	0.516	211	2.3865	0.129	1.419
211.5	3.4185	-1.53257	-6.51341	161	2.6445	0.516	-0.129	216	3.2895	-0.516	-1.677	211.5	1.8705	-2.838	0.516	211.5	2.322	0.129	1.29
212	3.1605	-1.53257	-6.13027	161.5	2.6445	0.516	0	216.5	3.2895	-0.258	-2.064	212	1.9995	-2.709	0.516	212	2.451	0.129	1.29
212.5	3.096	-1.53257	-5.74713	162	2.6445	0.516	0	217	3.225	0.129	-2.322	212.5	1.9995	-2.709	0.516	212.5	2.58	0.129	0.516
213	2.967	-1.91571	-6.13027	162.5	2.6445	0.516	0	217.5	3.0315	0.387	-2.58	213	1.9995	-2.709	0.516	213	2.838	0	0.387
213.5	3.225	-2.29885	-6.13027	163	2.58	0.516	0.129	218	3.096	0.645	-2.709	213.5	1.935	-2.709	0.645	213.5	3.1605	0	0.387
214	3.8055	-1.91571	-6.13027	163.5	2.58	0.516	0.129	218.5	2.967	1.161	-2.838	214	1.8705	-2.838	0.645	214	3.354	-0.129	0.387
214.5	3.612	-2.29885	-5.74713	164	2.58	0.645	0.387	219	2.9025	1.29	-2.967	214.5	1.8705	-2.838	0.645	214.5	3.5475	-0.129	0.387
215	3.483	-2.29885	-5.74713	164.5	2.5155	0.645	0.516	219.5	2.838	1.677	-3.096	215	1.8705	-2.967	0.516	215	3.6765	-0.129	0
215.5	3.5475	-2.29885	-5.36398	165	2.58	0.645	0.516	220	2.838	1.677	-3.225	215.5	1.806	-2.967	0.516	215.5	3.8055	0	0
216	3.483	-2.29885	-4.21456	165.5	2.58	0.645	0.645	220.5	2.6445	1.806	-3.225	216	1.806	-3.096	0.387	216	3.87	-0.129	0
216.5	3.483	-2.29885	-3.44828	166	2.58	0.645	0.645	221	2.7735	1.935	-2.967	216.5	1.806	-3.096	0.387	216.5	3.87	-0.129	0
217	3.354	-2.68199	-3.06513	166.5	2.58	0.645	0.645	221.5	2.838	2.064	-2.709	217	1.806	-3.096	0.387	217	3.9345	-0.129	0
217.5	3.4185	-2.68199	-2.29885	167	2.58	0.645	0.645	222	2.7735	2.193	-2.709	217.5	1.677	-3.096	0.387	217.5	4.128	-0.129	0
218	3.4185	-2.68199	-1.53257	167.5	2.58	0.645	0.774	222.5	2.967	2.193	-2.451	218	1.6125	-3.096	0.516	218	4.4505	-0.516	0
218.5	3.5475	-3.06513	0	168	2.58	0.645	0.774	223	3.0315	2.193	-2.193	218.5	1.6125	-3.354	0.516	218.5	4.5795	-0.516	0
219	3.2895	-2.68199	1.53257	168.5	2.6445	0.516	0.774	223.5	3.0315	2.193	-1.935	219	1.6125	-3.354	0.516	219	5.0955	0.129	0
219.5	3.8055	-3.06513	1.91571	169	2.709	0.516	0.645	224	3.354	2.193	-1.548	219.5	1.6125	-3.354	0.516	219.5	4.8375	0	0.129
220	3.9345	-2.29885	2.68199	169.5	2.709	0.516	0.516	224.5	2.9025	2.064	-1.677	220	1.6125	-3.096	0.516	220	4.902	0	0.129
220.5	3.87	-1.91571	2.68199	170	2.709	0.387	0.516	225	2.9025	1.935	-1.419	220.5	1.6125	-3.096	0.516	220.5	4.902	-0.129	0.258
221	3.999	-1.53257	3.06513	170.5	2.709	0.387	0.516	225.5	2.838	1.548	-1.161	221	1.7415	-3.096	0.516	221	4.773	-0.129	0.516
221.5	4.4505	-1.91571	3.44828	171	2.709	0.387	0.129	226	2.9025	1.548	-0.903	221.5	1.806	-3.096	0.516	221.5	4.7085	-0.129	0.645
222	4.644	-1.53257	4.5977	171.5	2.709	0.258	0	226.5	3.096	1.419	-0.774	222	1.806	-3.096	0.387	222	4.386	-0.258	0.774
222.5	4.4505	-0.766284	4.98084	172	2.709	0.258	-0.516	227	3.0315	1.29	-0.645	222.5	1.806	-2.838	0.258	222.5	4.386	-0.129	1.032
223	4.3215	-0.383142	5.36398	172.5	2.709	0.258	-0.516	227.5	3.0315	1.032	-0.258	223	1.806	-2.838	0.516	223	4.386	-0.129	1.161
223.5	4.515	0	5.36398	173	2.709	0.258	-0.645	228	3.096	0.645	-0.129	223.5	1.7415	-2.838	0.516	223.5	4.3215	0	1.29
224	4.515	-0.383142	5.36398	173.5	2.6445	0.258	-0.903	228.5	3.225	0.387	0.129	224	1.7415	-2.838	0.516	224	4.0635	0	1.419
224.5	4.7085	0.383142	5.74713	174	2.6445	0.258	-0.903	229	3.1605	0.129	0.129	224.5	1.677	-2.967	0.516	224.5	3.8055	-0.129	1.29
225	5.0955	-0.383142	6.13027	174.5	2.709	0.387	-1.29	229.5	3.0315	0	0.387	225	1.7415	-2.967	0.516	225	3.741	-0.129	1.161
225.5	4.773	0.766284	6.13027	175	2.709	0.387	-1.29	230	3.0315	-0.258	0.645	225.5	1.8705	-3.741	0.387	225.5	3.483	-0.258	0.903
226	4.644	0.766284	6.51341	175.5	2.709	0.516	-2.064	230.5	3.1605	-0.516	0.774	226	1.935	-3.612	0.387	226	3.354	0	0.903
226.5	4.773	1.14943	6.13027	176	2.7735	0.516	-2.064	231	2.838	-0.258	0.645	226.5	1.8705	-3.612	0.258	226.5	3.096	0.129	1.032
227	4.5795	0.766284	5.74713	176.5	2.7735	0.516	-2.193	231.5	3.1605	-1.032	0.645	227	1.8705	-3.354	0.258	227	3.096	0.129	1.032
227.5	4.8375	0	5.36398	177	2.7735	0.645	-2.322	232	3.354	-1.032	0.774	227.5	1.935	-3.354	0.516	227.5	3.225	0.516	1.161
228	4.7085	0.383142	4.21456	177.5	2.7735	0.645	-2.322	232.5	3.5475	-1.032	1.032	228	1.806	-3.225	0.516	228	2.9025	0.387	1.548
228.5	4.386	1.53257	3.06513	178	2.838	0.645	-2.451	233	3.4185	-1.032	0.516	228.5	1.677	-3.225	0.516	228.5	2.6445	0.387	1.548
229	4.4505	1.14943	2.29885	178.5	2.9025	0.774	-2.451	233.5	3.483	-1.032	0.645	229	1.806	-3.225	0.516	229	2.58	0.387	1.419
229.5	4.515	1.14943	1.53257	179	2.9025	0.774	-2.58	234	3.096	-0.516	0.645	229.5	1.7415	-3.225	0.516	229.5	2.193	0.258	1.161
230	4.773	0.766284	0.383142	179.5	2.9025	0.774	-2.58	234.5	3.483	-0.645	0.516	230	1.7415	-3.096	0.516	230	1.806	0.387	1.161
230.5	4.902	0.766284	-0.383142	180	2.9025	0.774	-2.58	235	3.2895	-0.516	0	230.5	1.806	-3.096	0.516	230.5	1.3545	0.387	1.161
231	4.257	1.53257	-1.53257	180.5	2.9025	0.774	-2.451	235.5	3.5475	-0.387	0	231	1.9995	-2.967	0.516	231	0.9675	0.516	1.161
231.5	4.257	1.14943	-2.68199	181	2.9025	0.774	-2.451	236	3.2895	-0.258	-0.258	231.5	1.9995	-2.967	0.516	231.5	0.8385	0.516	1.032
232	4.0635	1.14943	-3.83142	181.5	2.967	0.774	-2.322	236.5	3.225	-0.258	-0.387	232	2.064	-3.096	0.516	232	0.7095	0.516	1.032
232.5	4.128	1.53257	-4.21456	182	3.0315	0.774	-2.322	237	3.096	-0.129	-0.387	232.5	2.064	-3.225	0.516	232.5	0.7095	0.516	1.161
233	4.0635	1.53257	-5.74713	182.5	3.0315	0.774	-2.322	237.5	2.838	0	-0.387	233	2.2575	-3.096	0.516	233	0.516	0.774	1.161
233.5	4.257	1.53257	-6.89655	183	3.096	0.774	-2.322	238	2.967	0.129	-0.774	233.5	2.2575	-3.096	0.516	233.5	0.3225	0.774	1.161
234	3.612	0.766284	-7.66284	183.5	3.096	0.774	-2.322	238.5	3.096	0.258	-0.903	234	2.2575	-3.096	0.387	234	-0.129	0.774	1.419
234.5	3.999	1.91571	-8.81226	184	3.096	0.774	-2.064	239	2.9025	0.387	-0.774	234.5	2.322	-3.096	0.258	234.5	-0.1935	0.774	1.419
235	3.483	1.14943	-9.57854	184.5	3.096	0.774	-1.806	239.5	2.967	0.645	-0.774	235	2.2575	-3.096	0.258	235	-0.7095	0.903	0.903
235.5	3.483	1.14943	-9.96169	185	3.096	0.774	-1.806	240	3.0315	0.903	-1.032	235.5	2.2575	-3.096	0.258	235.5	-0.9675	0.645	0.903
236	3.612	1.53257	-10.728	185.5	3.096	0.774	-1.806	240.5	2.967	1.161	-1.032	236	2.3865	-2.967	0.258	236	-1.032	0.903	1.032
236.5	3.354	1.14943	-10.728	186	3.1605	0.774	-1.419	241	2.9025	1.29	-1.032	236.5	2.451	-2.967	0.387	236.5	-1.032	0.774	1.29
237	3.4185	1.53257	-11.1111	186.5	3.2895	0.645	-1.032	241.5	2.967	1.419	-1.161	237	2.451	-2.967	0.516	237	-1.0965	0.645	1.548
237.5	3.2895	1.14943	-11.1111	187	3.2895	0.129	-0.387	242	3.096	1.419	-1.161	237.5	2.451	-2.967	0.516	237.5	-1.161	0.645	1.548
238	3.4185	1.14943	-11.1111	187.5	3.2895	0.129	0	242.5	3.1605	1.419	-1.29	238	2.5155	-2.838	0.516	238	-1.2255	0.645	1.419
238.5	3.354	1.14943	-10.728	188	3.225	0	0.258	243	3.1605	1.548	-1.29	238.5	2.5155	-2.838	0.516	238.5	-1.3545	0.645	1.419
239	3.096	0.383142	-9.96169	188.5	3.2895	-0.129	0.387	243.5	3.225	1.548	-1.161	239	2.5155	-2.838	0.258	239	-1.419	0.645	1.161
239.5	3.225	0.383142	-9.57854	189	3.225	-0.129	0.645	244	3.0315	1.548	-1.161	239.5	2.451	-2.967	0.258	239.5	-1.4835	0.516	1.161
240	3.354	0	-8.81226	189.5	3.225	-0.258	0.774	244.5	3.0315	1.548	-1.161	240	2.5155	-3.096	0.516	240	-1.548	0.258	1.29
240.5	3.612	-0.766284	-7.66284	190	3.225	-0.387	0.903	245	3.096	1.548	-1.032	240.5	2.451	-3.096	0.516	240.5	-1.548	0.387	1.548
241	3.8055	-1.53257	-8.04598	190.5	3.225	-0.387	1.032	245.5	3.096	1.548	-1.032	241	2.3865	-2.967	0.387	241	-1.4835	0.387	1.548
241.5	3.999	-1.91571	-6.51341	191	3.225	-0.645	1.29	246	3.096	1.548	-1.032	241.5	2.3865	-2.838	0.387	241.5	-1.548	0.387	1.677
242	3.5475	-1.14943	-4.21456	191.5	3.225	-0.903	1.419	246.5	3.096	1.548	-1.032	242	2.322	-2.838	0.516	242	-1.7415	0.387	1.677
242.5	3.999	-2.29885	-3.83142	192	3.1605	-0.903	1.677	247	3.1605	1.419	-0.903	242.5	2.3865	-2.709	0.516	242.5	-1.8705	0.387	1.548
243	3.741	-2.68199	-3.06513	192.5	3.096	-0.903	2.064	247.5	3.1605	1.419	-0.774	243	2.451	-2.58	0.516	243	-1.7415	0.516	1.677
243.5	4.0635	-3.44828	-1.53257	193	3.0315	-0.903	2.322	248	3.1605	1.29	-0.774	243.5	2.3865	-2.709	0.645	243.5	-1.4835	0.774	1.677
244	4.128	-3.44828	-0.766284	193.5	3.0315	-0.903	2.451	248.5	3.0315	1.161	-0.516	244	2.3865	-2.709	0.774	244	-1.4835	0.774	1.677
244.5	4.128	-4.21456	0	194	3.0315	-0.903	2.451	249	2.967	1.161	-0.516	244.5	2.3865	-2.709	0.774	244.5	-1.7415	0.774	1.677
245	4.257	-3.83142	1.53257	194.5	3.0315	-0.903	2.451	249.5	2.9025	1.032	-0.387	245	2.3865	-2.838	0.774	245	-1.806	0.774	1.419
245.5	4.3215	-3.83142	2.29885	195	3.0315	-0.903	2.451	250	2.967	1.032	-0.645	245.5	2.3865	-2.838	0.645	245.5	-1.6125	0.387	1.419
246	4.386	-3.83142	3.06513	195.5	3.0315	-0.903	2.322	250.5	2.9025	0.903	-0.258	246	2.451	-2.967	0.645	246	-1.677	0.258	1.161
246.5	4.1925	-4.98084	3.83142	196	2.7735	-0.903	2.064	251	2.838	0.774	-0.129	246.5	2.451	-2.967	0.645	246.5	-1.419	0.387	1.161
247	4.3215	-4.5977	4.98084	196.5	2.7735	-0.903	1.677	251.5	3.0315	0.774	-0.516	247	2.3865	-2.967	0.387	247	-1.29	0.387	1.161
247.5	4.386	-4.98084	5.74713	197	3.0315	-0.774	1.419	252	2.967	0.774	-0.516	247.5	2.3865	-2.967	0.387	247.5	-1.8705	0.387	1.161
248	4.1925	-5.36398	6.51341	197.5	3.1605	-0.774	1.161	252.5	3.096	0.516	-0.387	248	2.322	-2.838	0.516	248	-1.8705	0.258	1.032
248.5	4.128	-5.36398	6.89655	198	2.9025	-0.387	1.032	253	3.1605	0.387	-0.387	248.5	2.322	-2.838	0.774	248.5	-1.7415	0.258	1.032
249	4.1925	-5.74713	7.66284	198.5	2.967	-0.129	1.032	253.5	3.483	0.387	-0.387	249	2.2575	-2.838	0.774	249	-1.3545	0.387	1.032
249.5	4.1925	-5.36398	8.04598	199	2.967	0	0.387	254	3.354	0.387	-0.387	249.5	2.193	-2.838	0.774	249.5	-1.29	0.387	1.032
250	4.128	-4.98084	8.42912	199.5	2.967	0	0.129	254.5	3.225	0.387	-0.387	250	2.193	-2.838	0.774	250	-1.0965	0.387	1.032
250.5	3.5475	-4.21456	8.42912	200	3.096	0.129	-0.774	255	3.225	0.258	-0.387	250.5	2.193	-2.838	0.774	250.5	-0.8385	0.387	0.903
251	3.483	-4.21456	9.57854	200.5	3.096	0.129	-1.29	255.5	3.354	0.387	-0.258	251	2.193	-2.838	0.903	251	-0.7095	0.387	0.903
251.5	3.612	-3.83142	9.96169	201	3.096	0.258	-1.419	256	3.2895	0.387	-0.387	251.5	2.193	-2.838	0.903	251.5	-0.4515	0.129	0.903
252	3.612	-3.83142	9.96169	201.5	3.096	0.387	-1.677	256.5	3.4185	0.387	-0.387	252	2.193	-2.838	1.032	252	-0.387	0.129	1.032
252.5	3.5475	-3.44828	9.1954	202	3.096	0.774	-1.806	257	3.483	0.516	-0.387	252.5	2.1285	-2.58	1.032	252.5	-0.258	0.129	1.161
253	3.612	-2.29885	8.42912	202.5	3.096	0.903	-2.064	257.5	3.354	0.516	-0.387	253	2.1285	-2.451	1.032	253	-0.258	0.258	1.161
253.5	3.6765	-2.29885	7.66284	203	3.096	1.161	-2.322	258	3.225	0.516	-0.774	253.5	2.193	-2.322	0.903	253.5	-0.129	0.258	1.161
254	3.612	-1.53257	6.51341	203.5	3.096	1.29	-2.58	258.5	3.1605	0.516	-0.645	254	2.193	-2.322	0.903	254	0.0645	-0.129	1.032
254.5	3.741	-1.14943	5.36398	204	3.096	1.29	-2.838	259	3.354	0.645	-0.645	254.5	2.1285	-2.322	0.903	254.5	0.387	-0.129	1.161
255	3.6765	-1.14943	4.5977	204.5	3.096	1.419	-3.096	259.5	3.354	0.774	-0.645	255	2.1285	-2.322	0.774	255	0.7095	-0.129	1.29
255.5	3.5475	-0.766284	3.06513	205	3.096	1.548	-3.483	260	3.354	0.774	-0.774	255.5	2.064	-2.322	0.774	255.5	0.8385	-0.129	1.419
256	3.483	0	1.91571	205.5	3.2895	1.677	-3.87	260.5	3.096	0.903	-1.032	256	2.064	-2.322	0.645	256	1.161	-0.129	1.419
256.5	3.5475	-0.766284	0.766284	206	3.2895	1.806	-3.999	261	3.096	0.903	-1.032	256.5	2.064	-2.322	0.516	256.5	1.419	-0.129	1.419
257	3.483	1.14943	-0.383142	206.5	3.354	1.806	-4.128	261.5	3.2895	1.032	-1.032	257	2.064	-2.322	0.516	257	1.419	-0.258	1.419
257.5	3.612	1.53257	-1.14943	207	3.354	1.806	-4.257	262	3.354	1.032	-1.032	257.5	1.9995	-2.322	0.645	257.5	1.7415	-0.258	1.419
258	3.6765	2.29885	-1.53257	207.5	3.354	2.193	-4.257	262.5	3.225	1.032	-1.032	258	1.9995	-2.58	0.774	258	1.7415	-0.258	1.548
258.5	3.6765	2.68199	-1.91571	208	3.354	2.322	-4.386	263	3.225	1.032	-1.032	258.5	2.064	-2.58	0.774	258.5	1.677	-0.258	1.548
259	3.483	2.29885	-2.68199	208.5	3.354	2.322	-4.386	263.5	3.225	1.032	-1.032	259	2.193	-2.58	0.774	259	1.806	-0.258	1.548
259.5	3.5475	2.29885	-3.83142	209	3.354	2.322	-4.386	264	3.1605	1.032	-1.032	259.5	2.2575	-2.58	0.774	259.5	1.935	-0.258	1.548
260	3.612	2.68199	-4.5977	209.5	3.354	2.322	-4.386	264.5	3.612	1.032	-0.645	260	2.322	-2.451	0.774	260	2.1285	-0.129	1.548
260.5	3.612	2.68199	-5.36398	210	3.2895	2.322	-4.386	265	3.5475	1.032	-0.516	260.5	2.2575	-2.322	0.774	260.5	2.1285	-0.129	1.806
261	3.5475	2.68199	-5.36398	210.5	3.225	2.193	-4.386	265.5	3.5475	1.032	-0.516	261	2.322	-2.322	0.516	261	1.935	-0.516	2.064
261.5	3.6765	2.68199	-5.74713	211	3.1605	2.193	-4.386	266	3.612	0.903	-0.387	261.5	2.451	-2.322	0.645	261.5	1.935	-0.516	2.064
262	3.4185	1.91571	-5.74713	211.5	3.0315	2.064	-4.386	266.5	3.5475	0.774	-0.516	262	2.3865	-2.193	0.774	262	1.9995	-0.516	1.935
262.5	3.4185	1.91571	-6.13027	212	3.0315	1.935	-4.257	267	3.354	0.903	-0.645	262.5	2.3865	-2.193	0.774	262.5	2.064	-0.645	1.677
263	3.87	2.29885	-6.13027	212.5	2.967	1.677	-4.128	267.5	3.0315	0.774	-0.774	263	2.3865	-2.193	0.774	263	2.193	-0.645	1.677
263.5	3.9345	2.29885	-6.13027	213	2.838	1.677	-3.999	268	3.4185	0.774	-0.645	263.5	2.322	-2.193	0.774	263.5	2.193	-0.774	1.677
264	4.128	2.29885	-6.13027	213.5	2.9025	1.677	-3.354	268.5	3.1605	0.645	-0.774	264	2.322	-2.193	0.903	264	2.2575	-0.774	1.935
264.5	4.257	1.91571	-5.74713	214	2.9025	1.677	-3.225	269	3.612	0.645	-0.645	264.5	2.322	-2.193	1.032	264.5	2.5155	0	2.064
265	3.999	1.14943	-6.13027	214.5	2.838	1.419	-3.096	269.5	3.2895	0.645	-0.645	265	2.2575	-2.322	1.032	265	2.58	-0.129	2.193
265.5	4.0635	0.766284	-5.36398	215	2.7735	1.29	-2.838	270	3.0315	0.516	-0.645	265.5	2.193	-2.322	1.032	265.5	2.6445	-0.129	2.322
266	3.999	0.766284	-5.36398	215.5	2.7735	1.161	-2.451	270.5	3.354	0.645	-0.645	266	2.193	-2.322	0.903	266	2.5155	-0.129	2.451
266.5	4.128	-1.53257	-4.5977	216	2.7735	0.903	-2.322	271	3.2895	0.645	-0.516	266.5	2.322	-2.322	0.774	266.5	2.451	-0.129	2.451
267	4.257	-1.91571	-3.83142	216.5	2.5155	0.645	-1.548	271.5	3.096	0.903	-0.645	267	2.322	-2.322	0.774	267	2.58	0	2.451
267.5	3.9345	-2.29885	-3.44828	217	2.5155	0.516	-1.548	272	3.096	0.387	-0.645	267.5	2.2575	-2.322	0.774	267.5	2.58	0	2.193
268	3.9345	-3.44828	-3.06513	217.5	2.5155	0.387	-1.419	272.5	3.225	0.516	-0.774	268	2.193	-2.193	0.774	268	2.322	-0.258	2.193
268.5	3.87	-4.21456	-2.68199	218	2.5155	0.387	-1.29	273	3.2895	0.516	-0.645	268.5	2.193	-2.064	0.774	268.5	2.1285	-0.258	1.935
269	3.612	-5.74713	-1.53257	218.5	2.5155	0.387	-1.161	273.5	3.354	0.387	-0.645	269	2.193	-2.322	1.032	269	1.9995	-0.387	1.935
269.5	3.87	-5.36398	-0.383142	219	2.5155	0.258	-1.032	274	3.2895	0.387	-0.645	269.5	2.193	-2.58	1.032	269.5	2.193	-0.387	1.935
270	3.8055	-6.13027	0	219.5	2.58	0	-0.903	274.5	3.4185	0.387	-0.645	270	2.2575	-2.58	0.903	270	2.193	-0.516	1.935
270.5	3.5475	-6.89655	0.766284	220	2.709	0	-0.903	275	3.354	0.258	-0.645	270.5	2.193	-2.58	0.774	270.5	1.935	-0.516	1.806
271	3.483	-7.27969	1.14943	220.5	2.709	-0.129	-0.645	275.5	3.483	0.258	-0.774	271	2.193	-2.58	0.774	271	1.8705	-0.258	1.677
271.5	3.741	-6.51341	1.91571	221	2.709	-0.258	-0.645	276	3.483	0.258	-0.774	271.5	2.3865	-2.709	0.774	271.5	1.677	-0.129	1.548
272	3.612	-7.66284	2.68199	221.5	2.709	-0.258	-0.387	276.5	3.483	0.258	-0.903	272	2.3865	-2.838	0.774	272	1.6125	0.129	1.419
272.5	3.5475	-7.66284	3.44828	222	2.709	-0.258	-0.258	277	3.2895	0.129	-0.774	272.5	2.3865	-2.838	0.645	272.5	1.4835	0.129	1.29
273	3.6765	-7.66284	4.21456	222.5	2.709	-0.387	0	277.5	3.0315	0.129	-0.903	273	2.3865	-2.838	0.387	273	1.3545	0.258	1.29
273.5	3.741	-6.89655	4.21456	223	2.709	-0.516	0	278	3.0315	0.129	-0.903	273.5	2.322	-2.838	0.387	273.5	1.3545	0.516	1.419
274	3.612	-7.66284	4.98084	223.5	2.709	-0.645	0.129	278.5	2.9025	0.129	-0.903	274	2.2575	-2.709	0.645	274	1.3545	0.516	1.548
274.5	3.1605	-9.57854	4.5977	224	2.709	-0.774	0.258	279	3.0315	0.129	-0.903	274.5	2.322	-2.709	0.645	274.5	1.032	0.645	1.548
275	3.354	-8.42912	5.36398	224.5	2.709	-0.774	0.258	279.5	3.0315	0.129	-1.032	275	2.3865	-2.709	0.774	275	0.903	0.645	1.419
275.5	3.2895	-8.04598	5.74713	225	2.7735	-0.903	0.258	280	2.838	0.129	-1.032	275.5	2.3865	-2.709	0.774	275.5	0.774	0.645	1.419
276	3.483	-7.66284	5.74713	225.5	2.7735	-1.032	0.258	280.5	2.9025	0	-1.161	276	2.3865	-2.709	0.774	276	0.7095	0.774	1.548
276.5	3.6765	-7.27969	6.13027	226	2.7735	-1.29	0.258	281	3.225	0	-0.903	276.5	2.451	-2.709	0.774	276.5	0.7095	0.903	1.548
277	3.4185	-6.89655	5.74713	226.5	2.7735	-1.29	0.258	281.5	3.4185	0	-1.032	277	2.2575	-2.709	0.774	277	0.5805	1.161	1.806
277.5	3.354	-6.89655	5.36398	227	2.7735	-1.29	0.258	282	3.2895	0	-1.032	277.5	2.2575	-2.838	0.903	277.5	0.516	1.161	1.806
278	3.2895	-6.51341	4.98084	227.5	2.7735	-1.29	0.258	282.5	3.4185	0	-0.903	278	2.2575	-2.838	0.903	278	0.4515	1.161	1.677
278.5	3.354	-5.74713	4.21456	228	2.7735	-1.419	0.129	283	3.4185	0	-1.032	278.5	2.322	-2.838	0.774	278.5	0.258	1.161	1.161
279	3.354	-6.13027	3.44828	228.5	2.7735	-1.419	0.129	283.5	3.4185	0	-1.032	279	2.322	-2.967	0.516	279	0.129	1.161	1.032
279.5	3.225	-6.13027	3.83142	229	2.7735	-1.419	-0.129	284	3.483	0	-1.032	279.5	2.322	-3.096	0.516	279.5	-0.129	1.032	1.161
280	3.2895	-4.5977	2.68199	229.5	2.7735	-1.419	-0.129	284.5	3.2895	-0.129	-1.161	280	2.2575	-3.096	0.516	280	-0.1935	1.161	1.161
280.5	3.354	-3.83142	1.91571	230	2.7735	-1.419	-0.387	285	3.354	0	-1.032	280.5	2.193	-3.096	0.645	280.5	-0.258	1.29	1.032
281	3.6765	-3.83142	1.53257	230.5	2.6445	-1.419	-0.903	285.5	3.225	-0.129	-1.161	281	2.193	-3.096	0.645	281	-0.387	1.548	0.645
281.5	3.2895	-3.83142	1.53257	231	2.5155	-1.29	-0.903	286	3.225	-0.129	-1.161	281.5	2.1285	-3.096	0.516	281.5	-0.516	1.677	0.645
282	3.483	-3.06513	0.766284	231.5	2.5155	-1.29	-1.032	286.5	2.7735	-0.129	-1.29	282	2.2575	-3.096	0.516	282	-0.645	1.677	0.645
282.5	3.483	-2.29885	0	232	2.5155	-1.161	-1.161	287	2.7735	-0.258	-1.29	282.5	2.193	-3.096	0.258	282.5	-0.774	1.677	0.774
283	3.5475	-1.53257	-1.53257	232.5	2.58	-1.032	-1.161	287.5	2.9025	-0.129	-1.29	283	2.193	-3.096	0.258	283	-0.9675	1.548	0.516
283.5	3.6765	-3.06513	-1.91571	233	2.58	-0.903	-1.161	288	2.838	-0.258	-1.29	283.5	2.2575	-3.225	0.645	283.5	-1.032	1.419	0.516
284	3.6765	-2.68199	-2.68199	233.5	2.58	-0.774	-1.29	288.5	2.838	-0.258	-1.29	284	2.2575	-3.096	0.645	284	-1.161	1.419	0.387
284.5	3.5475	-2.29885	-2.68199	234	2.6445	-0.774	-1.677	289	3.096	-0.387	-1.161	284.5	2.2575	-2.967	0.645	284.5	-1.161	1.419	0.387
285	3.483	-1.53257	-2.68199	234.5	2.709	-0.774	-1.806	289.5	2.838	-0.258	-1.161	285	2.2575	-2.967	0.516	285	-1.2255	1.548	0.258
285.5	3.0315	-1.91571	-3.06513	235	2.709	-0.774	-1.806	290	2.838	-0.387	-1.161	285.5	2.2575	-2.967	0.516	285.5	-1.2255	1.548	0.258
286	3.4185	-0.383142	-3.83142	235.5	2.709	-0.645	-1.806	290.5	2.7735	-0.387	-1.161	286	2.193	-2.967	0.516	286	-1.29	1.677	0.516
286.5	3.354	-0.766284	-4.21456	236	2.709	-0.645	-1.806	291	2.7735	-0.516	-1.032	286.5	2.193	-2.967	0.516	286.5	-1.29	1.419	0.516
287	3.483	0	-4.5977	236.5	2.709	-0.516	-1.806	291.5	2.9025	-0.516	-0.903	287	2.1285	-3.096	0.645	287	-1.2255	1.161	0.645
287.5	3.483	-0.766284	-5.36398	237	2.709	-0.516	-1.806	292	2.6445	-0.516	-1.161	287.5	2.1285	-3.096	0.645	287.5	-1.2255	1.161	0.774
288	3.5475	0	-5.36398	237.5	2.709	-0.516	-1.935	292.5	2.7735	-0.645	-1.032	288	2.193	-3.096	0.516	288	-1.2255	1.032	0.774
288.5	3.2895	0	-4.5977	238	2.709	-0.387	-1.935	293	3.1605	-0.516	-0.774	288.5	2.322	-3.096	0.516	288.5	-1.29	0.903	0.774
289	3.2895	0	-4.5977	238.5	2.709	-0.258	-1.935	293.5	3.0315	-0.516	-1.032	289	2.322	-3.096	0.516	289	-1.3545	0.774	0.516
289.5	3.2895	0	-3.83142	239	2.709	-0.258	-1.935	294	3.1605	-0.516	-0.903	289.5	2.2575	-2.838	0.387	289.5	-1.161	0.645	0.516
290	3.225	-0.383142	-3.44828	239.5	2.709	-0.258	-1.935	294.5	3.225	-0.645	-0.903	290	2.2575	-2.838	0.129	290	-1.161	0.645	0.516
290.5	3.2895	-0.766284	-3.06513	240	2.709	-0.129	-1.935	295	3.0315	-0.516	-1.032	290.5	2.2575	-2.838	0	290.5	-0.774	0.645	0.645
291	3.2895	-0.766284	-2.29885	240.5	2.709	-0.129	-1.935	295.5	3.2895	-0.645	-1.032	291	2.1285	-2.838	0	291	-0.774	0.645	0.645
291.5	3.225	-1.14943	-2.29885	241	2.7735	-0.129	-1.935	296	3.225	-0.645	-1.161	291.5	2.1285	-2.838	0	291.5	-0.5805	0.645	0.774
292	3.354	-1.53257	-1.53257	241.5	2.7735	-0.129	-1.935	296.5	3.225	-0.645	-1.161	292	2.1285	-2.838	0.258	292	-0.4515	0.516	0.903
292.5	3.4185	-1.53257	-0.766284	242	2.709	-0.129	-1.935	297	3.096	-0.774	-1.161	292.5	2.064	-2.709	0.387	292.5	-0.3225	0.516	0.903
293	3.4185	-1.91571	-0.383142	242.5	2.709	-0.129	-1.935	297.5	2.838	-0.645	-1.419	293	2.064	-2.709	0.387	293	0.0645	0.516	0.903
293.5	3.2895	-2.68199	0	243	2.709	-0.129	-1.935	298	2.967	-0.516	-1.419	293.5	2.064	-2.709	0.258	293.5	0.258	0.258	0.903
294	3.483	-1.91571	0.383142	243.5	2.58	-0.129	-1.935	298.5	3.0315	-0.774	-1.419	294	2.1285	-2.838	0.258	294	0.387	0.129	0.903
294.5	3.4185	-2.29885	0.766284	244	2.58	0.129	-1.935	299	3.096	-0.516	-1.935	294.5	2.193	-2.967	0	294.5	0.3225	-0.258	0.645
295	3.354	-2.29885	0.766284	244.5	2.58	0.129	-1.806	299.5	3.0315	-0.645	-1.935	295	2.193	-3.096	0	295	0.3225	-0.258	0.645
295.5	3.483	-2.68199	0.766284	245	2.451	0.258	-1.677	300	3.0315	-0.774	-1.935	295.5	2.322	-3.096	0.129	295.5	0.3225	-0.258	0.645
296	3.4185	-3.06513	1.91571	245.5	2.064	0.258	-1.548	300.5	2.838	-0.645	-1.935	296	2.322	-3.096	0.129	296	0.903	-0.129	0.645
296.5	3.225	-3.44828	2.29885	246	2.064	0.258	-1.419	301	2.7735	-0.645	-1.419	296.5	2.3865	-3.096	0.129	296.5	0.9675	0.258	0.516
297	3.1605	-4.21456	3.06513	246.5	2.064	0.258	-1.419	301.5	3.096	-0.645	-1.935	297	2.3865	-3.096	0	297	1.2255	-0.129	0.516
297.5	3.0315	-4.21456	3.06513	247	1.806	0.129	-1.29	302	3.096	-0.516	-2.064	297.5	2.3865	-3.096	0	297.5	1.3545	-0.258	0.516
298	2.967	-4.5977	3.44828	247.5	1.935	0	-1.29					298	2.451	-3.096	0	298	1.2255	-0.258	0.645
298.5	3.0315	-4.98084	3.44828	248	1.935	-0.129	-1.29					298.5	2.451	-3.096	0.258	298.5	1.4835	-0.129	0.774
299	3.096	-4.98084	3.44828	248.5	1.9995	-0.387	-1.161					299	2.451	-3.096	0.258	299	1.677	-0.129	1.032
299.5	3.2895	-4.5977	3.44828	249	1.9995	-0.387	-1.032					299.5	2.3865	-2.967	0.258	299.5	1.806	-0.258	0.645
300	3.0315	-4.98084	3.06513	249.5	1.935	-0.516	-1.032					300	2.2575	-3.096	0.258	300	1.7415	-0.516	0.516
300.5	3.0315	-4.98084	3.06513	250	1.8705	-0.387	-1.032					300.5	2.322	-3.096	0.258	300.5	1.548	-0.516	0.516
301	2.709	-4.5977	4.21456	250.5	1.8705	-0.387	-1.032					301	2.322	-2.967	0.387	301	1.6125	-0.516	0.516
301.5	3.1605	-4.5977	3.44828	251	1.8705	-0.387	-0.903					301.5	2.2575	-2.838	0.516	301.5	1.806	-0.516	0.516
302	2.9025	-4.98084	3.83142	251.5	1.8705	-0.387	-0.903					302	2.2575	-2.838	0.516	302	2.064	-0.516	0.516
302.5	2.7735	-4.98084	3.83142	252	1.8705	-0.387	-0.903					302.5	2.2575	-2.838	0.516	302.5	2.1285	-0.516	0.516
303	2.7735	-4.98084	3.44828	252.5	1.8705	-0.387	-0.903					303	2.193	-2.838	0.645	303	1.9995	-0.516	0.387
303.5	2.9025	-4.5977	3.83142	253	1.8705	-0.387	-0.903					303.5	2.1285	-2.838	0.516	303.5	1.806	-0.387	0.258
304	2.9025	-4.21456	3.44828	253.5	1.8705	-0.387	-0.903					304	2.064	-2.709	0.774	304	1.806	-0.645	0.129
304.5	2.6445	-3.83142	3.06513	254	1.8705	-0.516	-0.903					304.5	2.064	-2.58	0.774	304.5	1.9995	-0.645	0.129
305	3.0315	-3.83142	3.06513	254.5	1.8705	-0.516	-0.903					305	2.064	-2.58	0.903	305	2.193	-0.645	0.129
305.5	2.709	-3.83142	2.68199	255	1.806	-0.774	-0.903					305.5	2.064	-2.58	0.903	305.5	2.193	-0.645	0.129
306	2.838	-3.44828	2.29885	255.5	1.7415	-0.774	-0.774					306	2.1285	-2.58	1.032	306	2.064	-0.645	0
306.5	2.7735	-3.06513	1.91571	256	1.7415	-0.774	-0.774					306.5	2.1285	-2.709	1.032	306.5	2.193	-0.129	-0.129
307	2.7735	-3.83142	1.91571	256.5	1.7415	-0.774	-0.774					307	2.193	-2.709	1.032	307	2.193	-0.129	-0.129
307.5	2.7735	-3.44828	1.53257	257	1.7415	-0.774	-0.774					307.5	2.064	-2.709	1.032	307.5	2.2575	-0.129	-0.129
308	2.7735	-3.06513	1.53257	257.5	1.7415	-0.774	-0.774					308	2.064	-2.58	1.161	308	2.3865	-0.129	-0.129
308.5	2.7735	-3.06513	1.53257	258	1.7415	-0.774	-0.774					308.5	2.064	-2.58	1.161	308.5	2.2575	0.129	0.258
309	2.838	-3.06513	1.14943	258.5	1.7415	-0.903	-0.774					309	2.1285	-2.58	1.29	309	2.3865	0.129	0.258
309.5	2.7735	-2.68199	0.766284	259	1.7415	-0.903	-0.774					309.5	2.3865	-2.709	1.29	309.5	2.322	-0.129	0.258
310	2.7735	-1.53257	0.766284	259.5	1.7415	-0.903	-0.774					310	2.3865	-2.709	1.032	310	2.2575	-0.258	0.129
310.5	2.7735	-1.14943	0	260	1.7415	-0.903	-0.774					310.5	2.451	-2.709	1.032	310.5	2.1285	-0.258	0.129
311	2.7735	-1.14943	0.383142	260.5	1.7415	-0.903	-0.774					311	2.451	-2.838	1.032	311	2.1285	-0.258	0
311.5	2.709	-1.14943	0.383142	261	1.7415	-0.903	-0.774					311.5	2.5155	-2.838	1.032	311.5	2.193	-0.258	0
312	2.967	-1.53257	0	261.5	1.7415	-0.903	-0.774					312	2.6445	-2.967	1.29	312	2.322	-0.258	0.387
312.5	2.451	-1.14943	-0.383142	262	1.7415	-0.903	-0.774					312.5	2.7735	-3.096	1.29	312.5	2.3865	-0.258	0.387
313	3.0315	-0.383142	-0.383142	262.5	1.7415	-0.903	-0.774					313	2.7735	-3.096	1.29	313	2.3865	-0.258	0.387
313.5	2.7735	-1.14943	-0.766284	263	1.7415	-0.903	-0.774					313.5	2.838	-3.354	1.419	313.5	2.322	-0.129	0.387
314	2.6445	-1.14943	-2.68199	263.5	1.7415	-0.903	-0.774					314	2.838	-3.354	1.419	314	2.2575	0.129	0.258
314.5	2.9025	-0.766284	-2.68199	264	1.677	-0.903	-0.903					314.5	2.9025	-3.483	1.29	314.5	2.1285	0.258	0.129
315	2.838	0	-2.68199	264.5	1.7415	-0.903	-0.903					315	2.9025	-3.483	1.29	315	2.193	0.258	0.129
315.5	2.9025	0	-2.68199	265	1.7415	-0.903	-0.903					315.5	2.838	-3.483	1.29	315.5	2.2575	0.258	0.258
316	2.6445	-0.766284	-2.68199	265.5	1.7415	-0.903	-0.903					316	2.7735	-3.483	1.161	316	2.1285	0.258	0.387
316.5	2.709	0	-2.68199	266	1.7415	-0.903	-1.032					316.5	2.7735	-3.483	1.161	316.5	1.9995	0.129	0.387
317	2.5155	-0.383142	-2.68199	266.5	1.7415	-0.774	-1.032					317	2.6445	-3.612	1.161	317	1.935	0.129	0.387
317.5	2.58	-0.383142	-2.29885	267	1.7415	-0.774	-1.032					317.5	2.709	-3.741	1.161	317.5	1.9995	0.258	0.387
318	2.451	0	-1.14943	267.5	1.806	-0.774	-1.161					318	2.7735	-3.87	1.161	318	1.9995	0.258	0.258
318.5	2.5155	0.383142	-1.14943	268	1.806	-0.645	-1.161					318.5	2.7735	-3.87	1.161	318.5	1.9995	0.258	0.258
319	2.5155	0	-1.14943	268.5	1.806	-0.645	-1.161					319	2.7735	-3.87	1.161	319	1.935	0.129	0.645
319.5	2.6445	0	-1.14943	269	1.806	-0.645	-1.161					319.5	2.7735	-3.999	1.032	319.5	1.8705	0	0.645
320	2.58	-0.383142	-1.14943	269.5	1.806	-0.516	-1.161					320	2.838	-3.999	1.032	320	1.935	0	0.645
320.5	2.58	0	-0.766284	270	1.806	-0.516	-1.161					320.5	2.838	-3.999	1.032	320.5	1.8705	0.129	0.645
321	2.709	-0.383142	-0.383142	270.5	1.806	-0.516	-1.161					321	2.838	-4.128	1.032	321	1.806	0.129	0.516
321.5	2.838	-0.766284	0	271	1.806	-0.516	-1.161					321.5	2.838	-4.128	1.161	321.5	1.806	0.129	0.516
322	2.9025	-2.29885	0	271.5	1.806	-0.516	-1.161					322	2.838	-4.128	1.161	322	1.806	0.129	0.903
322.5	2.967	-1.53257	0.383142	272	1.806	-0.516	-1.161					322.5	2.7735	-4.128	1.29	322.5	1.677	0.129	1.161
323	3.1605	-1.53257	0.383142	272.5	1.806	-0.516	-1.161					323	2.838	-3.87	1.29	323	1.7415	0.258	1.29
323.5	3.096	-1.53257	0.383142	273	1.806	-0.516	-1.161					323.5	2.9025	-3.87	1.29	323.5	1.6125	0.258	1.29
324	3.2895	-1.91571	-1.53257	273.5	1.806	-0.516	-1.161					324	2.838	-3.87	1.29	324	1.419	0.258	1.032
324.5	3.0315	-1.91571	-1.14943	274	1.806	-0.516	-1.161					324.5	2.838	-3.87	1.29	324.5	1.4835	0.258	1.161
325	2.967	-1.91571	0.383142	274.5	1.806	-0.516	-1.032					325	2.838	-3.87	1.29	325	1.4835	0.258	1.161
325.5	2.9025	-0.766284	-0.766284	275	1.806	-0.387	-1.032					325.5	2.7735	-3.741	1.29	325.5	1.4835	0.258	1.032
326	2.967	-1.14943	0	275.5	1.806	-0.387	-1.032					326	2.709	-3.741	1.29	326	1.419	0.258	1.29
326.5	2.7735	-0.766284	-0.766284	276	1.806	-0.387	-1.032					326.5	2.709	-3.612	1.29	326.5	1.29	0.258	1.419
327	3.096	-0.383142	-0.766284	276.5	1.806	-0.258	-1.032					327	2.7735	-3.612	1.419	327	1.0965	0.258	1.032
327.5	2.838	0	0.383142	277	1.806	-0.258	-1.032					327.5	2.7735	-3.612	1.161	327.5	1.0965	0.129	1.032
328	2.7735	-0.383142	0.383142	277.5	1.806	-0.258	-1.032					328	2.967	-3.612	1.032	328	1.161	0	1.032
328.5	2.838	-0.383142	0.383142	278	1.806	-0.258	-1.032					328.5	2.967	-3.612	1.032	328.5	1.161	0	1.161
329	2.58	0	0.383142	278.5	1.806	-0.258	-1.032					329	2.838	-3.483	1.032	329	1.29	0	1.161
329.5	2.6445	0	0	279	1.7415	-0.258	-1.032					329.5	2.7735	-3.483	1.032	329.5	1.3545	0	1.161
330	2.6445	0	-0.766284	279.5	1.7415	-0.258	-1.032					330	2.7735	-3.354	0.903	330	1.3545	0	1.419
330.5	2.58	0	-0.766284	280	1.7415	-0.258	-0.903					330.5	2.838	-3.354	0.774	330.5	1.3545	0	1.419
331	2.7735	0.383142	-0.766284	280.5	1.7415	-0.258	-0.903					331	2.838	-3.354	0.516	331	1.2255	-0.258	1.419
331.5	2.451	0	-1.14943	281	1.806	-0.258	-0.903					331.5	2.709	-3.354	0.516	331.5	1.161	-0.387	1.419
332	2.451	0	-1.14943	281.5	1.806	-0.258	-0.903					332	2.6445	-3.096	0.516	332	1.29	-0.645	1.677
332.5	2.322	1.53257	-1.14943	282	1.806	-0.258	-0.903					332.5	2.6445	-3.096	0.387	332.5	1.3545	-0.645	1.677
333	2.838	0.766284	-1.14943	282.5	1.806	-0.258	-0.903					333	2.6445	-3.096	0.258	333	1.3545	-0.903	1.677
333.5	2.9025	0.766284	-1.53257	283	1.806	-0.258	-0.903					333.5	2.6445	-3.096	0.258	333.5	1.4835	-0.903	1.677
334	2.838	0.383142	-1.53257	283.5	1.806	-0.258	-0.903					334	2.5155	-3.096	0.258	334	1.419	-1.032	1.677
334.5	2.709	0.383142	-1.53257	284	1.806	-0.258	-0.903					334.5	2.5155	-3.096	0.129	334.5	1.419	-1.032	1.548
335	2.7735	0.383142	-1.53257	284.5	1.806	-0.258	-0.903					335	2.5155	-3.096	0	335	1.4835	-1.29	1.548
335.5	2.838	0	-1.91571	285	1.806	-0.258	-0.903					335.5	2.6445	-2.838	0	335.5	1.4835	-1.677	1.548
336	2.7735	0	-1.91571	285.5	1.806	-0.258	-0.903					336	2.6445	-2.838	0	336	1.6125	-1.419	1.548
336.5	2.7735	0	-1.91571	286	1.806	-0.258	-0.903					336.5	2.6445	-2.838	0	336.5	1.677	-1.29	1.677
337	2.7735	0	-1.91571	286.5	1.806	-0.258	-0.903					337	2.709	-2.838	-0.258	337	1.677	-1.161	1.677
337.5	2.709	-0.383142	-1.53257	287	1.806	-0.258	-0.903					337.5	2.7735	-2.967	-0.258	337.5	1.6125	-1.161	1.806
338	2.9025	-1.14943	-1.53257	287.5	1.806	-0.258	-0.903					338	2.838	-2.838	-0.258	338	1.677	-1.29	1.806
338.5	2.6445	-1.14943	-2.29885	288	1.806	-0.258	-0.903					338.5	2.9025	-2.838	-0.516	338.5	1.677	-1.29	1.806
339	2.9025	-0.766284	-1.53257	288.5	1.806	-0.258	-0.903					339	2.9025	-2.838	-0.516	339	1.677	-1.29	1.806
339.5	2.838	-0.766284	-1.14943	289	1.806	-0.258	-0.903					339.5	2.9025	-3.096	-0.516	339.5	1.806	-1.29	1.548
340	2.838	-0.766284	-1.14943	289.5	1.806	-0.258	-0.903					340	2.838	-3.096	-0.516	340	1.806	-1.29	1.548
340.5	2.967	-0.766284	-1.53257	290	1.806	-0.258	-0.903					340.5	2.838	-3.096	-0.516	340.5	1.806	-1.161	1.419
341	2.7735	-0.766284	-1.14943	290.5	1.806	-0.258	-0.903					341	2.967	-3.096	-0.774	341	1.8705	-1.161	1.29
341.5	2.838	-0.766284	-0.766284	291	1.806	-0.258	-0.903					341.5	2.967	-3.096	-0.774	341.5	1.8705	-1.161	1.29
342	2.9025	-0.766284	-0.766284	291.5	1.806	-0.258	-0.903					342	3.0315	-3.096	-1.032	342	1.7415	-1.032	1.29
342.5	2.9025	-1.14943	0	292	1.806	-0.258	-0.774					342.5	2.967	-3.354	-0.903	342.5	1.677	-1.032	1.29
343	2.838	-1.53257	0	292.5	1.548	-0.258	-0.774					343	2.967	-3.354	-0.903	343	1.548	-1.161	1.29
343.5	2.838	-1.53257	-0.383142	293	1.3545	-0.258	-0.774					343.5	2.9025	-3.225	-0.774	343.5	1.548	-1.161	1.161
344	2.7735	-0.766284	-0.383142	293.5	1.6125	-0.516	-0.645					344	2.967	-3.225	-0.774	344	1.677	-1.161	1.161
344.5	2.6445	-0.766284	-0.766284	294	1.6125	-0.645	-0.645					344.5	3.0315	-3.225	-0.774	344.5	1.806	-1.161	1.032
345	2.838	-0.766284	-0.766284	294.5	1.6125	-0.645	-0.645					345	3.0315	-3.225	-0.774	345	1.806	-1.161	1.032
345.5	2.6445	-0.766284	-1.14943	295	1.6125	-0.645	-0.645					345.5	2.967	-3.096	-0.774	345.5	1.8705	-0.903	1.032
346	2.709	-0.766284	-1.14943	295.5	1.677	-0.645	-0.645					346	3.0315	-3.096	-0.774	346	1.8705	-0.903	1.032
346.5	2.7735	-0.766284	-0.766284	296	1.677	-0.645	-0.645					346.5	3.096	-3.096	-0.774	346.5	1.9995	-0.774	1.032
347	2.7735	-0.766284	-0.766284	296.5	1.6125	-0.645	-0.645					347	3.1605	-3.096	-0.903	347	1.935	-0.774	1.29
347.5	2.6445	-1.14943	-0.766284	297	1.6125	-0.645	-0.645					347.5	3.225	-3.096	-1.032	347.5	1.8705	-0.774	1.29
348	2.58	-0.383142	-0.383142	297.5	1.6125	-0.645	-0.645					348	3.1605	-3.096	-1.032	348	1.806	-0.774	1.29
348.5	2.451	0	-0.383142	298	1.29	-0.645	-0.645					348.5	3.096	-2.967	-1.032	348.5	1.7415	-1.032	1.161
349	2.5155	0	0.383142	298.5	1.29	-0.645	-0.645					349	3.225	-2.838	-1.29	349	1.806	-1.032	1.161
349.5	2.451	0	0.383142	299	1.29	-0.645	-0.645					349.5	3.225	-2.709	-1.29	349.5	1.806	-1.032	1.161
350	2.3865	0	0	299.5	1.2255	-0.645	-0.645					350	3.1605	-2.709	-1.29	350	2.064	-0.774	1.161
350.5	2.5155	-0.383142	-0.383142	300	1.0965	-0.645	-0.516					350.5	3.096	-2.709	-1.161	350.5	1.935	-0.774	1.29
351	2.5155	0	-1.53257	300.5	1.0965	-0.645	-0.516					351	3.0315	-2.58	-1.032	351	1.8705	-0.774	1.29
351.5	2.6445	-0.766284	0	301	1.0965	-0.645	-0.516					351.5	3.0315	-2.451	-1.032	351.5	1.7415	-0.645	1.29
352	2.5155	-0.383142	0.766284	301.5	1.0965	-0.645	-0.516					352	3.0315	-2.451	-0.903	352	1.935	-0.516	1.29
352.5	2.6445	-0.383142	-0.766284	302	1.0965	-0.645	-0.516					352.5	3.0315	-2.451	-0.774	352.5	1.935	-0.516	1.29
353	2.3865	0	0	302.5	1.0965	-0.645	-0.516					353	2.967	-2.451	-0.774	353	1.8705	-0.516	1.29
353.5	2.5155	0.383142	-0.383142	303	1.032	-0.645	-0.387					353.5	2.967	-2.451	-0.774	353.5	1.6125	-0.516	1.29
354	2.3865	-0.766284	0.383142	303.5	1.0965	-0.645	-0.387					354	2.967	-2.451	-0.774	354	1.677	-0.516	1.29
354.5	2.3865	-0.383142	0.383142	304	1.2255	-0.645	-0.387					354.5	2.967	-2.58	-0.774	354.5	1.548	-0.387	1.161
355	2.451	-0.766284	0	304.5	1.29	-0.645	-0.387					355	2.967	-2.58	-0.516	355	1.4835	-0.258	1.032
355.5	2.3865	0.766284	0.766284	305	1.3545	-0.645	-0.387					355.5	3.0315	-2.58	-0.516	355.5	1.4835	-0.258	1.032
356	2.5155	0	0	305.5	1.4835	-0.645	-0.387					356	3.096	-2.58	-0.516	356	1.419	-0.258	1.032
356.5	2.322	0.766284	0	306	1.4835	-0.645	-0.387					356.5	3.096	-2.451	-0.516	356.5	1.3545	-0.258	1.29
357	2.451	1.91571	0	306.5	1.4835	-0.645	-0.516					357	3.1605	-2.322	-0.645	357	1.419	-0.387	1.29
357.5	2.451	1.53257	0.383142	307	1.548	-0.645	-0.645					357.5	3.225	-2.58	-0.774	357.5	1.677	-0.129	1.29
358	2.2575	-0.383142	0	307.5	1.6125	-0.645	-0.645					358	3.2895	-2.58	-0.774	358	1.7415	-0.258	1.29
358.5	2.064	0	0.766284	308	1.6125	-0.645	-0.645					358.5	3.354	-2.451	-0.645	358.5	1.7415	-0.258	1.419
359	2.193	-0.383142	0	308.5	1.6125	-0.516	-0.645					359	3.354	-2.451	-0.516	359	1.677	-0.258	1.419
359.5	2.193	0	0	309	1.6125	-0.516	-0.645					359.5	3.354	-2.451	-0.516	359.5	1.548	-0.258	1.419
360	2.193	-1.91571	0	309.5	1.6125	-0.516	-0.645					360	3.354	-2.451	-0.516	360	1.4835	-0.258	1.419
360.5	1.935	-1.91571	0.766284	310	1.6125	-0.387	-0.645					360.5	3.354	-2.58	-0.516	360.5	1.3545	-0.258	1.419
361	2.2575	0	0	310.5	1.6125	-0.258	-0.645					361	3.483	-2.58	-0.516	361	1.419	-0.129	1.419
361.5	2.193	0	0	311	1.6125	-0.258	-0.645					361.5	3.483	-2.709	-0.516	361.5	1.419	0.129	1.677
362	2.3865	0	0	311.5	1.6125	-0.258	-0.645					362	3.5475	-2.709	-0.645	362	1.419	0.129	1.677
362.5	2.1285	0.766284	-0.383142	312	1.6125	-0.258	-0.645					362.5	3.5475	-2.838	-0.645	362.5	1.29	0.129	1.677
363	2.3865	0.383142	-0.383142	312.5	1.6125	-0.258	-0.774					363	3.612	-2.838	-0.516	363	1.0965	-0.129	1.677
363.5	2.2575	0.766284	0	313	1.6125	-0.258	-0.774					363.5	3.483	-2.709	-0.516	363.5	1.0965	-0.258	1.419
364	2.451	0.383142	0.383142	313.5	1.6125	-0.258	-0.774					364	3.5475	-2.709	-0.516	364	1.0965	-0.258	1.419
364.5	2.193	0.766284	0	314	1.6125	-0.258	-0.774					364.5	3.5475	-2.838	-0.516	364.5	1.3545	-0.258	1.29
365	2.451	0	0.383142	314.5	1.6125	-0.258	-0.774					365	3.5475	-2.838	-0.387	365	1.419	-0.258	1.29
365.5	2.2575	0	0.766284	315	1.548	-0.258	-0.774					365.5	3.612	-2.838	-0.516	365.5	1.419	0	1.29
366	2.193	-0.766284	0.383142	315.5	1.548	-0.258	-0.774					366	3.741	-2.838	-0.516	366	1.3545	0	1.29
366.5	2.3865	-0.766284	0.383142	316	1.548	-0.258	-0.774					366.5	3.741	-2.838	-0.516	366.5	1.2255	0	1.29
367	2.322	-0.383142	0.383142	316.5	1.548	-0.258	-0.774					367	3.612	-2.967	-0.516	367	1.2255	0	1.29
367.5	2.193	-0.766284	1.14943	317	1.548	-0.258	-0.774					367.5	3.483	-2.838	-0.516	367.5	1.161	0	1.032
368	2.193	-0.766284	1.53257	317.5	1.548	-0.258	-0.774					368	3.4185	-2.58	-0.516	368	1.2255	0	1.032
368.5	2.322	-1.14943	1.14943	318	1.548	-0.258	-0.774					368.5	3.4185	-2.709	-0.516	368.5	1.29	0	1.032
369	2.322	-1.53257	1.14943	318.5	1.548	-0.258	-0.774					369	3.483	-2.838	-0.516	369	1.4835	0	1.161
369.5	2.322	-1.53257	1.53257	319	1.6125	-0.258	-0.774					369.5	3.483	-2.838	-0.516	369.5	1.6125	0	1.29
370	2.322	-1.53257	1.53257	319.5	1.677	-0.258	-0.774					370	3.5475	-2.838	-0.516	370	1.548	0.129	1.419
370.5	2.3865	-1.53257	1.53257	320	1.806	-0.258	-1.032					370.5	3.5475	-2.58	-0.387	370.5	1.4835	0.258	1.419
371	2.451	-1.14943	1.53257	320.5	1.806	-0.258	-1.032					371	3.5475	-2.58	-0.258	371	1.419	0.258	1.419
371.5	2.3865	-1.53257	1.14943	321	1.8705	-0.258	-1.032					371.5	3.5475	-2.709	-0.258	371.5	1.3545	0.129	1.29
372	2.2575	-1.14943	1.14943	321.5	1.935	-0.258	-1.032					372	3.8055	-2.838	-0.129	372	1.3545	0	1.29
372.5	2.2575	-1.14943	1.91571	322	1.9995	-0.258	-1.032					372.5	3.9345	-2.838	0	372.5	1.419	0	1.29
373	2.451	-1.14943	1.91571	322.5	1.9995	-0.258	-1.032					373	3.9345	-2.967	-0.129	373	1.4835	0.129	1.29
373.5	2.5155	-1.53257	1.91571	323	1.9995	-0.258	-1.032					373.5	3.9345	-2.838	0	373.5	1.548	0.129	1.29
374	2.322	-1.14943	2.29885	323.5	2.1285	-0.387	-1.032					374	3.9345	-2.838	0	374	1.419	0.129	1.29
374.5	2.3865	-1.14943	1.91571	324	2.1285	-0.387	-1.032					374.5	3.9345	-2.838	0	374.5	1.4835	0	1.29
375	2.2575	-0.766284	1.91571	324.5	2.1285	-0.387	-1.032					375	3.9345	-2.838	0	375	1.419	0	1.29
375.5	1.9995	-0.766284	2.29885	325	2.1285	-0.387	-1.032					375.5	3.999	-2.838	0	375.5	1.419	0	1.29
376.5	2.064	-1.14943	1.53257	325.5	2.064	-0.387	-1.032					376	3.999	-2.838	0	376	1.4835	0.129	1.161
377	1.806	-1.14943	1.53257	326	2.064	-0.387	-1.032					376.5	3.9345	-3.096	0	376.5	1.548	0.129	1.032
377.5	1.935	-1.91571	1.53257	326.5	2.064	-0.387	-1.032					377	3.87	-3.096	0	377	1.548	0.258	1.032
378	2.064	-0.383142	-1.91571	327	2.064	-0.387	-1.032					377.5	3.87	-2.967	0	377.5	1.4835	0.258	1.032
378.5	2.1285	0.766284	-2.29885	327.5	2.064	-0.387	-1.032					378	3.9345	-2.838	-0.129	378	1.4835	0.258	1.29
379	2.193	1.53257	-2.68199	328	2.064	-0.387	-1.032					378.5	3.9345	-2.838	-0.129	378.5	1.4835	0.258	1.29
379.5	2.322	1.53257	-2.68199	328.5	2.064	-0.387	-1.032					379	3.9345	-2.967	-0.129	379	1.4835	0.129	1.29
380	2.1285	1.53257	-1.91571	329	2.064	-0.387	-1.032					379.5	3.87	-3.096	-0.129	379.5	1.548	0.129	1.29
380.5	2.2575	1.53257	-2.29885	329.5	2.064	-0.387	-1.032					380	3.9345	-3.096	-0.258	380	1.6125	0	1.29
381	2.1285	1.53257	-3.06513	330	2.064	-0.387	-1.032					380.5	3.999	-3.096	-0.258	380.5	1.4835	-0.129	1.29
381.5	2.322	1.14943	-2.68199	330.5	2.064	-0.387	-1.032					381	3.999	-3.096	-0.258	381	1.419	-0.129	1.161
382	2.193	0.766284	-2.68199	331	1.9995	-0.387	-1.032					381.5	3.9345	-3.096	-0.516	381.5	1.4835	0	1.161
382.5	2.193	1.14943	-3.06513	331.5	1.9995	-0.387	-1.032					382	3.87	-3.096	-0.516	382	1.4835	0	1.161
383	1.9995	0	-2.29885	332	1.9995	-0.387	-1.032					382.5	3.9345	-2.967	-0.516	382.5	1.3545	0	1.161
383.5	2.322	0.766284	-2.68199	332.5	1.935	-0.258	-1.032					383	3.9345	-2.838	-0.516	383	1.806	-0.129	1.161
384	1.935	-1.53257	-2.68199	333	1.8705	-0.258	-0.903					383.5	3.9345	-3.096	-0.774	383.5	1.806	-0.258	1.161
384.5	2.322	0.383142	-2.29885	333.5	1.8705	-0.258	-0.903					384	3.9345	-3.096	-0.903	384	1.7415	-0.258	1.161
385	2.1285	0.383142	-2.29885	334	1.8705	-0.258	-0.903					384.5	4.0635	-3.096	-1.032	384.5	1.7415	-0.258	1.161
385.5	2.2575	-1.14943	-3.06513	334.5	1.8705	-0.129	-0.903					385	4.0635	-3.096	-1.032	385	1.7415	-0.129	1.419
386	2.322	-1.53257	-3.06513	335	1.8705	-0.129	-0.903					385.5	4.0635	-3.096	-1.161	385.5	1.7415	0	1.419
386.5	2.3865	-0.766284	-3.44828	335.5	1.8705	-0.129	-0.903					386	3.999	-3.096	-1.032	386	1.7415	0	1.419
387	2.2575	-0.383142	-3.06513	336	1.8705	-0.129	-0.903					386.5	3.9345	-2.967	-1.032	386.5	1.7415	0	1.29
387.5	2.58	0.766284	-1.53257	336.5	1.935	-0.129	-0.903					387	3.9345	-2.838	-1.032	387	1.677	0	1.161
388	2.5155	0.766284	-1.53257	337	1.9995	-0.129	-0.903					387.5	3.9345	-2.838	-1.032	387.5	1.6125	-0.129	1.161
388.5	2.5155	-1.91571	-1.91571	337.5	2.1285	0	-0.903					388	3.9345	-2.709	-1.161	388	1.548	-0.258	1.161
389	2.1285	0.383142	-1.91571	338	2.1285	0	-0.903					388.5	3.9345	-2.709	-1.161	388.5	1.6125	-0.258	1.032
389.5	1.9995	-0.766284	-1.91571	338.5	2.193	0	-1.032					389	4.0635	-2.838	-1.29	389	1.677	-0.258	1.032
390	2.064	-1.14943	-1.14943	339	2.193	0.129	-1.032					389.5	4.0635	-2.838	-1.29	389.5	1.806	-0.258	1.161
390.5	2.322	-1.14943	-1.14943	339.5	2.2575	0.129	-1.032					390	4.128	-2.838	-1.29	390	1.8705	-0.258	1.161
391	2.193	-1.14943	-1.14943	340	2.2575	0	-1.032					390.5	4.128	-2.967	-1.29	390.5	1.8705	-0.258	1.29
391.5	2.322	-0.766284	-0.383142	340.5	2.2575	0	-1.032					391	4.0635	-2.967	-1.161	391	1.806	-0.258	1.29
392	2.3865	-0.766284	-0.766284	341	2.322	0	-1.161					391.5	4.0635	-2.838	-1.161	391.5	1.7415	-0.129	1.29
392.5	2.322	-0.383142	-0.383142	341.5	2.3865	0	-1.161					392	3.9345	-2.838	-1.161	392	1.6125	-0.129	1.29
393	2.5155	-0.383142	-1.53257	342	2.3865	0	-1.161					392.5	3.9345	-2.838	-1.032	392.5	1.677	-0.258	1.29
393.5	2.58	0	-1.14943	342.5	2.5155	0	-1.29					393	3.9345	-2.838	-1.032	393	1.806	-0.258	1.29
394	2.6445	0	-0.766284	343	2.5155	0	-1.29					393.5	3.8055	-2.838	-0.903	393.5	1.935	-0.258	1.419
394.5	2.58	0	0.766284	343.5	2.5155	0	-1.29					394	3.8055	-2.709	-0.774	394	1.9995	-0.258	1.419
395	2.3865	0	0.766284	344	2.5155	0	-1.29					394.5	3.6765	-2.709	-0.774	394.5	1.935	-0.258	1.419
395.5	2.451	0	1.53257	344.5	2.451	0	-1.29					395	3.6765	-2.58	-0.774	395	1.935	-0.258	1.29
396	2.58	-0.383142	1.14943	345	2.451	0	-1.29					395.5	3.6765	-2.58	-0.774	395.5	1.935	-0.258	1.29
396.5	2.2575	0	1.14943	345.5	2.451	0	-1.29					396	3.741	-2.58	-0.774	396	1.806	-0.258	1.29
397	2.5155	0.383142	2.29885	346	2.451	0	-1.29					396.5	3.8055	-2.58	-0.645	396.5	1.806	-0.258	1.032
397.5	2.451	-1.14943	1.91571	346.5	2.451	0	-1.29					397	3.6765	-2.58	-0.645	397	1.935	-0.516	1.032
398	2.3865	0.766284	1.91571	347	2.451	0	-1.29					397.5	3.741	-2.58	-0.774	397.5	1.935	-0.516	1.032
398.5	2.3865	-0.766284	1.91571	347.5	2.451	0	-1.29					398	3.87	-2.58	-0.774	398	1.9995	-0.516	1.161
399	2.451	0	1.53257	348	2.451	0	-1.29					398.5	3.8055	-2.451	-0.645	398.5	2.064	-0.516	1.161
399.5	2.58	0.383142	1.14943	348.5	2.3865	0	-1.29					399	3.8055	-2.58	-0.645	399	2.064	-0.516	1.161
400	2.5155	0.383142	1.53257	349	2.3865	0	-1.29					399.5	3.741	-2.709	-0.645	399.5	2.064	-0.645	1.161
400.5	2.451	0.766284	2.29885	349.5	2.3865	0	-1.032					400	3.6765	-2.838	-0.774	400	2.193	-0.645	1.161
401	2.2575	0	2.68199	350	2.3865	0	-0.903					400.5	3.6765	-2.838	-0.903	400.5	2.064	-0.387	1.161
401.5	2.322	-1.14943	1.53257	350.5	2.451	0	-0.774					401	3.741	-2.58	-1.032	401	1.9995	-0.258	1.161
402	2.064	-0.766284	3.44828	351	2.5155	0	-0.774					401.5	3.741	-2.58	-1.032	401.5	1.9995	-0.258	1.161
402.5	2.451	-0.766284	1.53257	351.5	2.5155	0	-0.645					402	3.741	-2.58	-1.29	402	2.064	-0.129	1.161
403	2.322	-1.14943	1.53257	352	2.5155	0	-0.645					402.5	3.741	-2.58	-1.29	402.5	2.064	-0.129	1.161
403.5	2.451	1.53257	1.91571	352.5	2.5155	0	-0.645					403	3.87	-2.58	-1.29	403	1.935	0	1.419
404	2.451	1.53257	1.91571	353	2.58	0	-0.645					403.5	3.87	-2.58	-1.29	403.5	1.8705	-0.129	1.419
404.5	2.5155	1.53257	1.14943	353.5	2.58	0	-0.645					404	3.87	-2.451	-1.29	404	1.806	-0.258	1.806
405	2.5155	1.53257	0	354	2.58	0	-0.645					404.5	3.9345	-2.451	-1.032	404.5	1.8705	-0.258	1.806
405.5	2.6445	0.383142	-0.383142									405	3.9345	-2.451	-1.032	405	1.7415	-0.258	1.806
406	2.709	-1.14943	-0.766284									405.5	3.9345	-2.322	-1.032	405.5	1.806	-0.645	1.677
406.5	2.709	-2.68199	-0.766284									406	3.8055	-2.193	-1.032	406	1.8705	-0.645	1.677
407	2.58	1.91571	-0.383142									406.5	3.8055	-2.193	-1.032	406.5	1.8705	-0.774	1.677
407.5	2.5155	1.91571	1.91571									407	3.8055	-2.193	-1.032	407	1.806	-0.774	1.677
408	2.193	0.383142	0.383142									407.5	3.87	-2.193	-1.032	407.5	1.806	-0.903	1.677
408.5	2.322	-0.383142	-1.91571									408	3.87	-2.322	-0.903	408	1.806	-0.903	1.677
409	2.451	-0.383142	-1.91571									408.5	3.9345	-2.322	-0.774	408.5	1.8705	-0.903	1.677
409.5	2.451	-1.14943	-1.91571									409	3.999	-2.322	-0.774	409	1.9995	-0.903	1.677
410	2.5155	-0.766284	-2.68199									409.5	3.999	-2.322	-0.774	409.5	1.9995	-0.903	1.677
410.5	2.451	-1.14943	-1.14943									410	4.128	-2.193	-0.903	410	1.9995	-0.903	1.677
411	2.58	-1.14943	-1.91571									410.5	4.0635	-2.193	-0.903	410.5	1.8705	-0.903	1.677
411.5	2.6445	-1.14943	-2.29885									411	4.0635	-2.193	-1.032	411	1.806	-0.903	1.548
412	2.58	-1.14943	-1.53257									411.5	4.0635	-2.193	-1.161	411.5	1.6125	-1.032	1.548
412.5	2.58	-1.14943	-4.21456									412	4.257	-2.064	-1.29	412	1.677	-1.032	1.419
413	2.5155	-0.766284	-3.06513									412.5	4.257	-2.193	-1.29	412.5	1.677	-1.032	1.419
413.5	2.5155	-1.14943	-1.53257									413	4.257	-2.322	-1.29	413	1.7415	-1.032	1.548
414	2.709	-1.14943	-1.91571									413.5	4.257	-2.322	-1.29	413.5	1.806	-0.903	1.548
414.5	2.9025	-1.14943	-1.91571									414	4.257	-2.193	-1.161	414	2.1285	-0.903	1.548
415	2.9025	-1.14943	-4.21456									414.5	4.257	-2.064	-1.032	414.5	1.9995	-0.645	1.548
415.5	2.7735	-1.14943	-1.91571									415	4.128	-2.064	-1.032	415	1.9995	-0.645	1.548
416	2.7735	-1.53257	-1.91571									415.5	3.999	-2.193	-1.032	415.5	1.9995	-0.774	1.677
416.5	2.7735	-1.53257	-1.91571									416	4.1925	-1.935	-1.032	416	1.9995	-0.774	1.677
417	2.5155	-1.53257	-1.53257									416.5	4.1925	-1.935	-1.032	416.5	1.935	-0.903	1.677
417.5	2.7735	-1.14943	-1.91571									417	4.257	-1.935	-1.032	417	1.9995	-1.032	1.677
418	2.709	-1.14943	-1.53257									417.5	4.3215	-1.806	-1.032	417.5	2.064	-1.161	1.677
418.5	2.709	-0.766284	-1.14943									418	4.386	-1.935	-1.032	418	2.1285	-1.161	1.677
419	2.967	-1.14943	-1.53257									418.5	4.4505	-1.935	-1.161	418.5	2.064	-0.903	1.806
419.5	2.451	-0.766284	-1.91571									419	4.4505	-2.193	-1.29	419	2.193	-0.387	1.806
420	2.967	-0.383142	-1.91571									419.5	4.386	-2.193	-1.29	419.5	2.064	-0.387	1.677
420.5	2.7735	-1.53257	-0.766284									420	4.3215	-2.322	-1.161	420	1.9995	-0.387	1.677
421	2.709	-1.91571	-1.53257									420.5	4.3215	-2.322	-1.161	420.5	1.9995	-0.387	1.806
421.5	2.7735	-2.29885	-2.29885									421	4.3215	-2.322	-1.032	421	1.935	-0.516	1.806
422	2.6445	-1.91571	-1.91571									421.5	4.3215	-2.58	-1.032	421.5	1.935	-0.645	1.935
422.5	2.7735	-1.91571	-2.29885									422	4.257	-2.58	-1.032	422	1.935	-0.903	2.064
423	2.9025	-2.29885	-1.53257									422.5	4.3215	-2.58	-1.032	422.5	1.9995	-0.903	2.193
423.5	2.967	-2.29885	-1.53257									423	4.3215	-2.451	-1.032	423	1.9995	-0.903	2.322
424	2.838	-2.68199	-2.29885									423.5	4.257	-2.322	-1.032	423.5	2.064	-0.774	2.322
424.5	2.967	-2.68199	-1.91571									424	4.257	-2.193	-1.032	424	2.064	-0.774	2.451
425	3.0315	-1.91571	-1.91571									424.5	4.3215	-2.193	-1.032	424.5	1.935	-0.774	2.451
425.5	2.838	-1.91571	-3.06513									425	4.386	-2.064	-1.032	425	1.9995	-0.645	2.451
426	2.7735	-1.91571	-1.53257									425.5	4.4505	-2.064	-1.032	425.5	1.935	-0.645	2.322
426.5	2.9025	-1.14943	-1.53257									426	4.515	-2.064	-1.032	426	1.8705	-0.645	2.322
427	2.967	-1.53257	-1.91571									426.5	4.515	-2.064	-1.032	426.5	1.9995	-0.645	2.193
427.5	2.967	-1.14943	-1.53257									427	4.5795	-2.064	-1.032	427	1.9995	-0.645	2.193
428	3.0315	-0.383142	-1.91571									427.5	4.515	-2.064	-1.161	427.5	2.064	-0.645	2.193
428.5	2.5155	-1.53257	-1.91571									428	4.5795	-1.935	-1.29	428	2.064	-0.516	2.193
429	2.9025	-1.53257	-1.91571									428.5	4.5795	-1.935	-1.29	428.5	2.1285	-0.516	2.193
429.5	2.7735	-1.14943	-2.29885									429	4.515	-1.806	-1.29	429	2.064	-0.516	2.193
430	2.838	-1.91571	-2.29885									429.5	4.4505	-1.806	-1.29	429.5	2.064	-0.645	2.193
430.5	2.58	-1.91571	-3.44828									430	4.5795	-1.806	-1.29	430	1.9995	-0.645	2.193
431	2.58	-1.91571	-3.44828									430.5	4.644	-1.806	-1.29	430.5	2.193	-0.645	1.935
431.5	2.451	-2.29885	-3.83142									431	4.7085	-1.806	-1.29	431	2.2575	-0.516	1.935
432	2.709	-3.83142	-3.83142									431.5	4.773	-1.677	-1.29	431.5	2.3865	-0.516	1.935
432.5	2.6445	-1.53257	-4.98084									432	4.773	-1.548	-1.29	432	2.451	-0.387	2.064
433	2.322	-2.68199	-4.21456									432.5	4.8375	-1.548	-1.29	432.5	2.5155	-0.387	2.193
433.5	2.5155	-2.68199	-3.83142									433	4.8375	-1.548	-1.419	433	2.451	-0.387	2.193
434	2.7735	-2.29885	-4.21456									433.5	4.8375	-1.548	-1.548	433.5	2.3865	-0.516	2.193
434.5	3.0315	-1.91571	-3.83142									434	4.902	-1.677	-1.548	434	2.322	-0.645	2.064
435	2.451	-2.68199	-3.83142									434.5	4.902	-1.806	-1.419	434.5	2.451	-0.645	2.064
435.5	2.58	-3.06513	-3.83142									435	4.902	-1.806	-1.419	435	2.451	-0.645	2.064
436	3.0315	-2.29885	-3.83142									435.5	4.9665	-1.806	-1.29	435.5	2.5155	-0.645	2.064
436.5	2.451	-3.44828	-3.83142									436	4.9665	-1.806	-1.29	436	2.6445	-0.645	2.064
437	2.709	-2.68199	-3.83142									436.5	5.0955	-1.935	-1.29	436.5	2.7735	-0.387	2.064
437.5	2.967	-1.91571	-3.83142									437	5.031	-1.935	-1.29	437	2.7735	-0.387	2.064
438	3.096	-1.91571	-2.29885									437.5	5.16	-1.935	-1.29	437.5	2.709	-0.387	2.064
438.5	3.096	-2.29885	-2.68199									438	5.289	-1.935	-1.29	438	2.5155	-0.516	2.064
439	3.096	-1.91571	-4.21456									438.5	5.3535	-2.064	-1.161	438.5	2.451	-0.516	2.064
439.5	3.096	-1.91571	-3.06513									439	5.2245	-2.064	-0.774	439	2.3865	-0.645	1.806
440	3.1605	-1.91571	-3.06513									439.5	5.16	-2.064	-0.645	439.5	2.3865	-0.774	1.806
440.5	3.0315	-2.29885	-4.21456									440	5.289	-1.806	-0.645	440	2.3865	-0.774	1.806
441	3.1605	-1.91571	-3.06513									440.5	5.289	-1.806	-0.774	440.5	2.3865	-0.645	1.806
441.5	3.1605	-1.91571	-3.06513									441	5.289	-1.806	-0.774	441	2.3865	-0.516	1.806
442	3.2895	-1.53257	-3.06513									441.5	5.3535	-1.806	-0.774	441.5	2.5155	-0.516	1.935
442.5	3.225	-1.14943	-3.06513									442	5.418	-1.806	-0.774	442	2.58	-0.516	1.935
443	3.1605	-1.53257	-3.06513									442.5	5.418	-1.677	-0.774	442.5	2.451	-0.516	1.935
443.5	3.225	-1.53257	-3.06513									443	5.3535	-1.677	-0.774	443	2.5155	-0.516	1.935
444	3.225	-1.14943	-3.44828									443.5	5.3535	-1.677	-0.645	443.5	2.5155	-0.516	1.935
444.5	3.096	-1.14943	-3.06513									444	5.3535	-1.806	-0.645	444	2.6445	-0.387	1.935
445	3.354	-1.14943	-3.06513									444.5	5.289	-1.806	-0.516	444.5	2.7735	-0.387	1.935
445.5	3.2895	-1.53257	-3.06513									445	5.289	-1.806	-0.645	445	2.6445	-0.387	1.935
446	3.096	-1.53257	-3.06513									445.5	5.2245	-1.806	-0.774	445.5	2.58	-0.516	1.935
446.5	3.2895	-1.53257	-3.44828									446	5.3535	-1.806	-0.645	446	2.58	-0.516	1.935
447	3.225	-1.53257	-3.06513									446.5	5.3535	-1.806	-0.645	446.5	2.451	-0.645	1.935
447.5	3.225	-1.53257	-3.06513									447	5.3535	-1.806	-0.645	447	2.451	-0.645	1.806
448	3.5475	-1.14943	-2.29885									447.5	5.289	-1.806	-0.774	447.5	2.451	-0.774	1.806
448.5	3.5475	-1.53257	-2.68199									448	5.289	-1.548	-0.774	448	2.451	-0.645	1.806
449	3.483	-1.91571	-2.68199									448.5	5.418	-1.548	-0.903	448.5	2.451	-0.516	1.806
449.5	3.2895	-1.53257	-3.44828									449	5.3535	-1.677	-1.032	449	2.322	-0.516	1.806
450	3.4185	-1.53257	-2.68199									449.5	5.289	-1.806	-1.032	449.5	2.322	-0.516	1.935
450.5	3.2895	-1.91571	-3.06513									450	5.3535	-1.806	-0.903	450	2.3865	-0.516	2.064
451	3.354	-1.53257	-3.06513									450.5	5.289	-1.806	-0.774	450.5	2.5155	-0.516	2.064
451.5	3.354	-1.53257	-3.44828									451	5.289	-1.806	-0.645	451	2.58	-0.516	2.064
452	3.1605	-3.06513	-3.44828									451.5	5.289	-1.677	-0.645	451.5	2.6445	-0.387	2.064
452.5	3.1605	-2.68199	-3.06513									452	5.289	-1.806	-0.645	452	2.709	-0.387	2.064
453	3.483	-1.91571	-3.06513									452.5	5.289	-1.806	-0.774	452.5	2.5155	-0.387	2.193
453.5	3.1605	-2.29885	-3.06513									453	5.16	-1.806	-0.774	453	2.58	-0.258	2.193
454	3.2895	-1.14943	-2.68199									453.5	5.0955	-1.806	-0.774	453.5	2.58	-0.258	2.193
454.5	3.354	-1.14943	-2.68199									454	5.0955	-2.064	-0.774	454	2.5155	-0.387	2.193
455	3.5475	-1.91571	-2.68199									454.5	4.9665	-2.064	-0.774	454.5	2.322	-0.387	2.193
455.5	3.5475	-1.91571	-2.29885									455	4.9665	-2.193	-0.774	455	2.322	-0.387	2.193
456	3.4185	-1.53257	-1.91571									455.5	5.031	-2.193	-0.774	455.5	2.2575	-0.387	2.193
456.5	3.4185	-1.14943	-1.91571									456	4.9665	-2.193	-0.645	456	2.322	-0.645	2.193
457	3.483	-1.53257	-2.29885									456.5	4.902	-2.322	-0.774	456.5	2.451	-0.774	2.193
457.5	3.483	-1.91571	-2.29885									457	4.902	-2.322	-0.774	457	2.451	-0.774	2.322
458	3.741	-1.91571	-2.29885									457.5	4.902	-2.322	-0.774	457.5	2.5155	-0.774	2.451
458.5	3.5475	-1.91571	-2.68199									458	4.902	-2.322	-0.774	458	2.5155	-0.774	2.451
459	3.4185	-1.91571	-2.68199									458.5	4.8375	-2.322	-0.903	458.5	2.451	-0.903	2.451
459.5	3.354	-3.06513	-2.68199									459	4.773	-2.322	-0.903	459	2.451	-1.032	2.451
460	3.2895	-1.91571	-0.766284									459.5	4.7085	-2.451	-0.903	459.5	2.322	-1.032	2.193
460.5	3.483	-1.53257	-1.91571									460	4.773	-2.451	-0.903	460	2.3865	-1.419	2.064
461	3.1605	-1.14943	-1.14943									460.5	4.773	-2.322	-0.903	460.5	2.58	-1.419	2.064
461.5	3.2895	-1.14943	-0.383142									461	4.773	-2.322	-0.903	461	2.6445	-1.29	2.064
462	3.0315	-1.91571	-2.29885									461.5	4.902	-2.322	-0.903	461.5	2.58	-1.161	2.193
462.5	2.9025	-1.14943	-0.766284									462	4.8375	-2.322	-0.903	462	2.5155	-1.032	2.193
463	3.354	-0.383142	-2.68199									462.5	4.8375	-2.193	-0.903	462.5	2.451	-1.032	2.193
463.5	3.225	-0.766284	-2.29885									463	4.8375	-2.193	-0.774	463	2.451	-1.032	2.193
464	3.096	-0.766284	-1.91571									463.5	4.644	-2.064	-0.774	463.5	2.451	-1.032	2.58
464.5	3.483	0	-2.68199									464	4.644	-2.064	-0.774	464	2.3865	-1.161	2.58
465	3.5475	0.766284	-2.29885									464.5	4.644	-1.935	-0.774	464.5	2.2575	-1.161	2.58
465.5	3.5475	0	-2.29885									465	4.773	-1.806	-0.774	465	2.3865	-1.161	2.064
466	3.612	0	-1.53257									465.5	4.773	-1.806	-0.774	465.5	2.3865	-1.161	2.064
466.5	3.2895	-0.383142	-1.91571									466	4.7085	-1.935	-0.903	466	2.451	-1.032	2.064
467	3.483	0.766284	-2.29885									466.5	4.644	-1.935	-0.903	466.5	2.5155	-0.903	2.451
467.5	3.483	0.766284	-1.53257									467	4.4505	-2.064	-0.903	467	2.451	-0.774	2.451
468	3.5475	1.14943	-2.29885									467.5	4.4505	-2.064	-0.903	467.5	2.322	-0.774	2.451
468.5	3.2895	0.383142	-2.68199									468	4.4505	-2.193	-0.903	468	2.193	-0.774	2.451
469	3.2895	0.383142	-1.91571									468.5	4.515	-2.193	-0.903	468.5	2.193	-0.903	2.451
469.5	3.483	1.14943	-3.06513									469	4.5795	-2.064	-0.774	469	2.1285	-0.903	2.451
470	2.7735	0.766284	-3.06513									469.5	4.515	-2.064	-0.774	469.5	2.2575	-0.903	2.451
471	3.1605	-1.91571	-2.29885									470	4.644	-2.064	-0.774	470	2.322	-1.032	2.451
471.5	3.096	-0.383142	-2.29885									470.5	4.644	-2.064	-0.774	470.5	2.322	-1.032	2.838
472	3.2895	0	-3.44828									471	4.644	-2.064	-0.903	471	2.322	-1.032	2.709
472.5	3.2895	0.383142	-2.29885									471.5	4.515	-1.935	-1.032	471.5	2.3865	-0.903	2.451
473	3.354	0	-2.29885									472	4.515	-1.935	-1.032	472	2.3865	-0.903	2.451
473.5	3.1605	0.383142	-2.29885									472.5	4.4505	-1.806	-1.032	472.5	1.8705	-0.387	2.451
474	3.225	0.383142	-0.766284									473	4.386	-1.806	-1.032	473	1.935	-0.387	2.451
474.5	2.967	-0.383142	-1.91571									473.5	4.515	-1.806	-1.032	473.5	1.9995	-0.387	2.451
475	3.1605	0	-2.29885									474	4.515	-1.806	-1.032	474	2.064	-0.387	2.709
475.5	3.225	0.383142	-2.29885									474.5	4.5795	-1.806	-1.032	474.5	2.064	-0.645	2.709
476	3.1605	-0.383142	-2.68199									475	4.644	-1.806	-1.032	475	1.935	-0.645	2.709
476.5	3.741	-0.383142	-2.68199									475.5	4.644	-1.806	-1.032	475.5	1.935	-0.903	2.58
477	3.741	-0.383142	-3.44828									476	4.644	-1.806	-1.032	476	1.935	-0.903	2.58
477.5	3.0315	-0.766284	-2.29885									476.5	4.644	-1.806	-1.032	476.5	1.9995	-0.645	2.58
478	3.2895	0.383142	-2.68199									477	4.5795	-1.806	-1.032	477	1.935	-0.645	2.58
478.5	3.2895	0	-1.91571									477.5	4.515	-1.806	-0.903	477.5	1.806	-0.645	2.322
479	3.2895	0	-3.44828									478	4.386	-1.806	-0.903	478	1.806	-0.645	2.322
479.5	3.354	0.383142	-3.44828									478.5	4.386	-1.806	-0.774	478.5	1.806	-0.645	2.322
480	3.2895	0.383142	-3.44828									479	4.386	-1.935	-0.774	479	1.806	-0.645	2.322
480.5	3.354	0.383142	-3.44828									479.5	4.386	-1.806	-0.516	479.5	1.8705	-0.774	2.322
481	3.4185	0	-3.06513									480	4.3215	-1.548	-0.516	480	1.935	-0.774	2.451
481.5	3.354	0.383142	-3.44828									480.5	4.257	-1.419	-0.516	480.5	1.9995	-0.774	2.451
482	3.5475	0.383142	-4.21456									481	4.1925	-1.29	-0.387	481	2.2575	-0.774	2.451
482.5	3.4185	0.383142	-3.06513									481.5	4.1925	-1.29	-0.387	481.5	2.2575	-0.774	2.451
483	3.4185	0.383142	-3.44828									482	4.0635	-1.548	-0.258	482	2.1285	-0.774	2.58
483.5	3.4185	0.383142	-2.68199									482.5	4.0635	-1.548	-0.258	482.5	2.064	-0.774	2.58
484	3.483	-1.14943	-2.29885									483	4.0635	-1.29	-0.258	483	1.9995	-0.774	2.451
484.5	3.225	-0.383142	-0.766284									483.5	3.87	-1.29	-0.258	483.5	1.9995	-0.774	2.451
485	3.4185	0	-0.766284									484	3.87	-1.161	-0.258	484	1.9995	-0.516	2.451
485.5	3.354	-0.766284	-0.383142									484.5	3.87	-1.032	-0.129	484.5	2.064	-0.516	2.451
486.5	3.2895	-0.383142	-1.91571									485	3.8055	-1.032	-0.129	485	2.2575	-0.387	2.58
												485.5	3.741	-0.774	0	485.5	2.322	-0.387	2.58
												486	3.741	-0.774	0.129	486	2.451	-0.387	2.709
												486.5	3.741	-0.774	0.258	486.5	2.3865	-0.387	2.709
												487	3.612	-0.774	0.129	487	2.3865	-0.387	2.838
												487.5	3.612	-0.903	0	487.5	2.322	-0.387	2.838
												488	3.483	-0.903	0	488	2.2575	-0.387	2.838
												488.5	3.5475	-0.903	0.129	488.5	2.193	-0.516	2.838
												489	3.612	-0.774	0.258	489	2.1285	-0.516	2.838
												489.5	3.5475	-0.774	0.516	489.5	2.064	-0.516	2.58
												490	3.5475	-0.774	0.774	490	2.064	-0.645	2.451
												490.5	3.4185	-0.645	0.774	490.5	2.1285	-0.387	2.451
												491	3.4185	-0.645	0.774	491	2.322	-0.258	2.451
												491.5	3.354	-0.516	0.516	491.5	2.322	-0.129	2.451
												492	3.2895	-0.516	0.516	492	2.3865	0	2.451
												492.5	3.2895	-0.516	0.645	492.5	2.322	0	2.451
												493	3.225	-0.645	0.774
												493.5	3.1605	-0.645	0.903
												494	3.096	-0.516	1.032
												494.5	3.0315	-0.516	1.29
												495	2.7735	-0.516	1.29
												495.5	2.7735	-0.645	1.29
												496	2.7735	-0.774	1.29
												496.5	2.7735	-0.774	1.161
												497	2.7735	-0.774	1.032
												497.5	2.6445	-0.774	1.032
												498	2.5155	-0.774	1.161
												498.5	2.451	-0.774	1.161
												499	2.451	-0.774	1.161
												499.5	2.3865	-0.774	1.032
												500	2.322	-0.774	1.032
												500.5	2.451	-0.774	1.032
												501	2.451	-0.774	1.032
												501.5	2.451	-0.774	1.032
												502	2.3865	-0.774	1.032
												502.5	2.322	-0.774	1.032
												503	2.322	-0.516	1.032
												503.5	2.3865	-0.516	0.903
												504	2.451	-0.516	0.903
												504.5	2.451	-0.516	0.903
												505	2.451	-0.645	0.774
												505.5	2.3865	-0.645	0.516
												506	2.322	-0.645	0.387
												506.5	2.322	-0.645	0.516
												507	2.3865	-0.645	0.516
												507.5	2.322	-0.645	0.645
												508	2.3865	-0.645	0.516
												508.5	2.3865	-0.774	0.516
												509	2.451	-0.774	0.516
												509.5	2.5155	-0.774	0.258
												510	2.5155	-0.774	0.258
												510.5	2.5155	-0.774	0.258
												511	2.5155	-0.645	0.258
												511.5	2.451	-0.645	0.258
												512	2.2575	-0.774	0.258
												512.5	2.2575	-1.032	0.258
												513	2.322	-1.032	0.387
												513.5	2.193	-1.032	0.516
												514	2.1285	-1.032	0.645
												514.5	1.9995	-1.032	0.774
												515	1.935	-1.29	0.774
												515.5	1.935	-1.29	0.774
												516	1.935	-1.29	1.032
												516.5	1.9995	-1.29	1.032
												517	2.1285	-1.419	1.032
												517.5	2.064	-1.419	1.032
												518	2.064	-1.29	0.774
												518.5	2.064	-1.29	0.774
												519	2.064	-1.29	0.645
												519.5	1.935	-1.419	0.645
												520	1.8705	-1.419	0.516
												520.5	1.9995	-1.29	0.516
												521	2.064	-1.29	0.516
												521.5	2.1285	-1.29	0.516
												522	2.193	-1.29	0.516
												522.5	2.1285	-1.161	0.516
												523	2.1285	-1.161	0.516
												523.5	2.193	-1.161	0.258
												524	2.193	-1.032	0.258
												524.5	2.2575	-0.903	0.258
												525	2.3865	-0.774	0.258
												525.5	2.451	-0.774	0.258
												526	2.451	-0.903	0.129
												526.5	2.451	-0.903	0
												527	2.58	-1.032	0
												527.5	2.6445	-1.032	0
												528	2.6445	-1.032	-0.258
												528.5	2.58	-1.032	-0.258
												529	2.58	-1.161	-0.258
												529.5	2.58	-1.29	-0.258
												530	2.58	-1.419	-0.387
												530.5	2.5155	-1.419	-0.387
												531	2.3865	-1.548	-0.387
												531.5	2.322	-1.806	-0.387
												532	2.322	-2.064	-0.387
												532.5	2.322	-2.58	-0.258
												533	2.2575	-2.709	-0.516
												533.5	2.193	-2.709	-0.516
												534	2.322	-2.838	-0.516
												534.5	2.451	-2.838	-0.516
												535	2.451	-2.967	-0.516
												535.5	2.451	-3.096	-0.516
												536	2.5155	-3.225	-0.516
												536.5	2.58	-3.225	-0.516
												537	2.58	-3.225	-0.516
												537.5	2.58	-3.096	-0.645
												538	2.6445	-3.096	-0.774
												538.5	2.6445	-3.096	-0.903
												539	2.709	-3.354	-1.032
												539.5	2.709	-3.354	-1.161
												540	2.709	-3.354	-1.29
												540.5	2.709	-3.354	-1.29
												541	2.709	-3.354	-1.29
												541.5	2.709	-3.354	-1.29
												542	2.709	-3.225	-1.29
												542.5	2.6445	-3.096	-1.419
												543	2.58	-3.096	-1.419
												543.5	2.58	-2.967	-1.548
												544	2.709	-2.967	-1.548
												544.5	2.709	-3.096	-1.548
												545	2.322	-3.354	-1.419
												545.5	2.2575	-2.838	-1.419
												546	2.193	-2.838	-1.419
												546.5	2.193	-2.838	-1.419
												547	2.193	-2.967	-1.419
												547.5	2.2575	-2.967	-1.29
												548	2.193	-2.838	-1.29
												548.5	2.1285	-2.838	-1.29
												549	1.9995	-2.709	-1.29
												549.5	1.935	-2.58	-1.419
												550	1.935	-2.58	-1.548
												550.5	1.935	-2.58	-1.677
												551	1.806	-2.58	-1.677
												551.5	1.677	-2.58	-1.677
												552	1.6125	-2.58	-1.806
												552.5	1.4835	-2.58	-1.806
												553	1.4835	-2.322	-1.806
												553.5	1.4835	-2.322	-1.677
												554	1.548	-2.193	-1.419
												554.5	1.4835	-2.064	-1.548
												555	1.29	-1.935	-1.548
												555.5	1.2255	-1.935	-1.419
												556	1.032	-1.935	-1.419
												556.5	1.032	-2.064	-1.548
												557	1.161	-2.193	-1.548
												557.5	1.2255	-2.193	-1.548
												558	1.2255	-2.064	-1.419
												558.5	1.032	-2.064	-1.29
												559	1.032	-2.064	-1.29
												559.5	0.903	-2.064	-1.29
												560	0.903	-2.193	-1.161
												560.5	0.903	-2.193	-0.903
												561	0.9675	-2.064	-0.774
												561.5	0.9675	-2.064	-0.774
												562	1.032	-1.935	-0.645
												562.5	1.032	-1.806	-0.645
												563	1.0965	-1.806	-0.516
												563.5	1.29	-1.806	-0.516
												564	1.3545	-1.677	-0.258
												564.5	1.3545	-1.548	0
												565	1.3545	-1.548	0
												565.5	1.3545	-1.29	0
												566	1.419	-1.032	0
												566.5	1.4835	-1.032	0
												567	1.548	-1.032	0
												567.5	1.548	-0.903	0
												568	1.548	-0.774	0.129
												568.5	1.548	-0.645	0.129
												569	1.548	-0.516	0.129
												569.5	1.548	-0.387	0.129
												570	1.677	-0.258	0.129
												570.5	1.677	-0.258	0.129
												571	1.677	-0.258	0
												571.5	1.677	-0.129	0
												572	1.7415	-0.129	-0.258
												572.5	1.8705	-0.258	-0.258
												573	1.8705	-0.258	-0.387
												573.5	1.806	-0.258	-0.516
												574	1.935	-0.516	-0.516
												574.5	1.9995	-0.516	-0.516
												575	2.064	-0.645	-0.774
												575.5	2.064	-0.645	-0.774
												576	2.1285	-0.387	-0.903
												576.5	2.1285	-0.516	-0.903
												577	2.1285	-0.774	-1.032
												577.5	2.193	-0.774	-1.032
												578	2.193	-0.774	-1.032
												578.5	2.193	-0.774	-0.903
												579	2.1285	-0.645	-0.774
												579.5	2.1285	-0.516	-0.774
												580	1.9995	-0.516	-0.774
												580.5	1.9995	-0.645	-0.774
												581	1.9995	-0.774	-0.645
												581.5	2.064	-0.774	-0.645
												582	2.064	-1.032	-0.645
												582.5	2.064	-1.29	-0.645
												583	1.935	-1.29	-0.774
												583.5	1.935	-1.548	-0.903
												584	1.935	-1.806	-1.161
												584.5	1.8705	-1.935	-1.29
												585	1.806	-1.806	-1.419
												585.5	1.806	-1.806	-1.419
												586	1.677	-1.806	-1.419
												586.5	1.677	-2.064	-1.548
												587	1.677	-2.193	-1.548
												587.5	1.677	-2.322	-1.677
												588	1.548	-2.451	-1.677
												588.5	1.548	-2.451	-1.935
												589	1.548	-2.58	-2.064
												589.5	1.4835	-2.58	-2.064
												590	1.3545	-2.451	-2.064
												590.5	1.29	-2.451	-2.064
												591	1.29	-2.58	-2.064
												591.5	1.2255	-2.838	-1.935
												592	1.2255	-2.838	-1.935
												592.5	1.2255	-2.838	-1.806
												593	1.2255	-2.838	-1.806
												593.5	1.29	-2.838	-1.677
												594	1.29	-2.58	-1.548
												594.5	1.29	-2.709	-1.548
												595	1.3545	-2.838	-1.677
												595.5	1.419	-2.838	-1.806
												596	1.419	-2.838	-1.806
												596.5	1.419	-2.709	-1.935
												597	1.4835	-2.58	-2.064
												597.5	1.4835	-2.451	-2.064
												598	1.419	-2.451	-2.064
												598.5	1.4835	-2.451	-2.064
												599	1.548	-2.58	-2.064
												599.5	1.548	-2.58	-1.935
												600	1.419	-2.58	-1.935
												600.5	1.419	-2.58	-1.935
												601	1.419	-2.451	-1.806
												601.5	1.4835	-2.322	-1.806
												602	1.548	-2.451	-1.806
												602.5	1.548	-2.451	-1.806
												603	1.548	-2.451	-1.806
												603.5	1.4835	-2.064	-1.806
												604	1.548	-2.064	-1.806
												604.5	1.6125	-2.064	-1.806
												605	1.677	-2.064	-1.806
												605.5	1.7415	-2.322	-1.677
												606	1.806	-2.322	-1.677
												606.5	1.8705	-2.322	-1.806
												607	1.8705	-2.193	-1.806
												607.5	1.935	-2.193	-1.806
												608	1.935	-2.193	-1.806
												608.5	1.9995	-2.322	-1.677
												609	1.9995	-2.322	-1.548
												609.5	2.1285	-2.322	-1.548
												610	2.1285	-2.322	-1.548
												610.5	2.193	-2.322	-1.419
												611	2.1285	-2.193	-1.29
												611.5	1.9995	-2.064	-1.161
												612	2.064	-2.064	-1.032
												612.5	1.9995	-2.064	-1.032
												613	2.064	-2.193	-1.032
												613.5	2.1285	-2.322	-0.903
												614	2.1285	-2.322	-0.903
												614.5	2.1285	-2.322	-0.774
												615	2.064	-2.193	-0.645
												615.5	2.193	-2.322	-0.387
												616	2.193	-2.451	-0.258
												616.5	2.2575	-2.58	0
												617	2.2575	-2.709	0
												617.5	2.2575	-2.709	0
												618	2.193	-2.838	0
												618.5	2.1285	-2.838	0
												619	2.1285	-2.838	0.129
												619.5	1.935	-2.838	0.258
												620	1.935	-2.838	0.258
												620.5	1.9995	-2.838	0.129
												621	2.064	-2.967	0
												621.5	1.9995	-2.967	0.129
												622	1.7415	-2.967	0.258
												622.5	1.7415	-2.838	0.129
												623	1.677	-2.838	0
												623.5	1.677	-2.838	0
												624	1.7415	-2.838	0
												624.5	1.806	-2.967	0
												625	1.6125	-2.967	0
												625.5	1.548	-2.967	0
												626	1.548	-2.838	0
												626.5	1.6125	-2.838	-0.258
												627	1.6125	-2.58	-0.258
												627.5	1.677	-2.58	-0.129
												628	1.677	-2.322	0
												628.5	1.677	-2.322	-0.129
												629	1.677	-2.064	-0.129
												629.5	1.7415	-1.806	-0.129
												630	1.7415	-1.806	-0.129
												630.5	1.7415	-1.806	-0.129
												631	1.7415	-1.806	-0.129
												631.5	1.7415	-1.677	-0.258
												632	1.677	-1.548	-0.258
												632.5	1.677	-1.548	-0.387
												633	1.806	-1.29	-0.387
												633.5	1.806	-1.29	-0.387
												634	1.806	-1.29	-0.645
												634.5	1.7415	-1.032	-0.774
												635	1.677	-1.032	-0.774
												635.5	1.677	-1.032	-0.903
												636	1.677	-1.161	-1.032
												636.5	1.806	-1.161	-0.903
												637	1.7415	-1.161	-0.774
												637.5	1.7415	-1.29	-0.903
												638	1.7415	-1.29	-0.903
												638.5	1.806	-1.29	-1.032
												639	1.806	-1.419	-1.032
												639.5	1.7415	-1.419	-1.032
												640	1.806	-1.419	-0.903
												640.5	1.806	-1.419	-0.903
												641	1.806	-1.419	-1.032
												641.5	1.7415	-1.419	-1.032
												642	1.806	-1.419	-1.161
												642.5	1.806	-1.419	-1.29
												643	1.7415	-1.419	-1.29
												643.5	1.677	-1.419	-1.29
												644	1.6125	-1.419	-1.161
												644.5	1.6125	-1.548	-1.032
												645	1.677	-1.548	-1.032
												645.5	1.7415	-1.548	-1.032
												646	1.7415	-1.677	-1.032
												646.5	1.7415	-1.806	-1.032
												647	1.7415	-1.935	-1.032
												647.5	1.7415	-2.064	-1.161
												648	1.7415	-2.064	-1.29
												648.5	1.7415	-2.193	-1.29
												649	1.806	-2.193	-1.29
												649.5	1.7415	-2.064	-1.161
												650	1.7415	-2.064	-1.161
												650.5	1.7415	-2.193	-1.032
												651	1.7415	-2.322	-1.032
												651.5	1.7415	-2.322	-1.032
												652	1.8705	-2.322	-1.032
												652.5	1.935	-2.451	-0.903
												653	1.806	-2.451	-0.903
												653.5	1.806	-2.451	-0.774
												654	1.806	-2.451	-0.645
												654.5	1.7415	-2.58	-0.774
												655	1.7415	-2.58	-0.774
												655.5	1.806	-2.58	-0.516
												656	1.7415	-2.58	-0.516
												656.5	1.677	-2.58	-1.29
												657	1.6125	-2.58	-1.29
												657.5	1.548	-2.58	-1.161
												658	1.548	-2.58	-1.032
												658.5	1.4835	-2.58	-1.032
												659	1.548	-2.58	-0.903
												659.5	1.548	-2.58	-0.774
												660	1.548	-2.58	-0.774
												660.5	1.548	-2.58	-0.774
												661	1.677	-2.451	-0.774
												661.5	1.7415	-2.451	-0.774
												662	1.7415	-2.451	-0.774
												662.5	1.677	-2.451	-0.516
												663	1.677	-2.451	-0.516
												663.5	1.6125	-2.451	-0.516
												664	1.806	-2.709	-0.387
												664.5	1.935	-2.709	-0.387
												665	1.935	-2.709	-0.387
												665.5	1.935	-2.58	-0.387
												666	1.8705	-2.58	-0.516
												666.5	1.7415	-2.451	-0.516
												667	1.7415	-2.322	-0.516
												667.5	1.677	-2.322	-0.387
												668	1.677	-2.193	-0.387
												668.5	1.548	-2.064	-0.516
												669	1.548	-1.935	-0.516
												669.5	1.6125	-1.806	-0.645
												670	1.6125	-1.806	-0.645
												670.5	1.419	-1.677	-0.645
												671	1.3545	-1.548	-0.516
												671.5	1.3545	-1.419	-0.516
												672	1.29	-1.419	-0.516
												672.5	1.29	-1.548	-0.516
												673	1.3545	-1.548	-0.387
												673.5	1.419	-1.548	-0.387
												674	1.548	-1.548	-0.516
												674.5	1.548	-1.548	-0.516
												675	1.4835	-1.548	-0.774
												675.5	1.4835	-1.419	-0.774
												676	1.4835	-1.419	-0.774
												676.5	1.548	-1.29	-0.774
												677	1.548	-1.29	-0.645
												677.5	1.6125	-1.548	-0.516
												678	1.548	-1.548	-0.645
												678.5	1.548	-1.548	-0.645
												679	1.548	-1.548	-0.774
												679.5	1.548	-1.548	-0.774
												680	1.7415	-1.29	-0.774
												680.5	1.806	-1.161	-0.516
												681	1.806	-1.29	-0.387
												681.5	1.806	-1.29	-0.387
												682	1.806	-1.29	-0.387
												682.5	1.806	-1.29	-0.387
												683	1.806	-1.161	-0.516
												683.5	1.806	-1.29	-0.516
												684	1.806	-1.29	-0.516
												684.5	1.806	-1.29	-0.516
												685	1.7415	-1.29	-0.387
												685.5	1.677	-1.29	-0.387
												686	1.677	-1.29	-0.387
												686.5	1.677	-1.419	-0.258
												687	1.677	-1.419	-0.258
												687.5	1.548	-1.548	-0.387
												688	1.548	-1.548	-0.387
												688.5	1.6125	-1.548	-0.387
												689	1.548	-1.419	-0.387
												689.5	1.548	-1.29	-0.387
												690	1.6125	-1.29	-0.516
												690.5	1.4835	-1.29	-0.645
												691	1.4835	-1.29	-0.645
												691.5	1.4835	-1.29	-0.516
												692	1.419	-1.161	-0.516
												692.5	1.419	-1.161	-0.516
												693	1.4835	-1.29	-0.516
												693.5	1.548	-1.29	-0.516
												694	1.548	-1.29	-0.516
												694.5	1.548	-1.161	-0.516
												695	1.419	-1.032	-0.516
												695.5	1.419	-0.903	-0.387
												696	1.419	-0.903	-0.387
												696.5	1.419	-0.774	-0.516
												697	1.4835	-0.774	-0.516
												697.5	1.4835	-0.645	-0.516
												698	1.548	-0.645	-0.387
												698.5	1.548	-0.774	-0.516
												699	1.548	-0.774	-0.516
												699.5	1.548	-0.774	-0.516
												700	1.4835	-0.645	-0.516
												700.5	1.419	-0.774	-0.516
												701	1.419	-0.774	-0.516
												701.5	1.548	-0.774	-0.516
												702	1.548	-0.903	-0.516
												702.5	1.548	-0.774	-0.516
												703	1.548	-0.774	-0.516
												703.5	1.548	-0.774	-0.645
												704	1.548	-0.774	-0.645
												704.5	1.4835	-0.516	-0.516
												705	1.419	-0.516	-0.516
												705.5	1.3545	-0.774	-0.516
												706	1.3545	-0.774	-0.645
												706.5	1.29	-0.774	-0.774
												707	1.3545	-0.774	-0.774
												707.5	1.3545	-1.032	-0.774
												708	1.3545	-1.032	-0.903
												708.5	1.3545	-1.032	-1.032
												709	1.419	-1.032	-1.032
												709.5	1.419	-1.032	-1.032
												710	1.3545	-1.032	-1.032
												710.5	1.3545	-1.032	-1.161
												711	1.4835	-1.032	-1.161
												711.5	1.4835	-1.032	-1.161
												712	1.548	-1.032	-1.032
												712.5	1.548	-1.032	-0.903
												713	1.6125	-1.032	-0.774
												713.5	1.677	-1.032	-0.903
												714	1.677	-1.032	-0.903
												714.5	1.677	-1.032	-1.032
												715	1.677	-1.161	-1.032
												715.5	1.6125	-1.29	-1.032
												716	1.4835	-1.29	-1.032
												716.5	1.4835	-1.29	-1.161
												717	1.4835	-1.29	-1.161
												717.5	1.4835	-1.29	-1.161
												718	1.419	-1.29	-1.032
												718.5	1.3545	-1.29	-1.032
												719	1.3545	-1.29	-1.161
												719.5	1.419	-1.419	-1.161
												720	1.4835	-1.548	-1.29
												720.5	1.4835	-1.548	-1.29
												721	1.4835	-1.548	-1.161
												721.5	1.4835	-1.419	-1.161
												722	1.548	-1.29	-1.032
												722.5	1.548	-1.29	-0.903
												723	1.548	-1.29	-0.903
												723.5	1.548	-1.161	-0.903
												724	1.4835	-1.032	-0.774
												724.5	1.677	-1.032	-1.032
												725	1.548	-1.032	-1.032
												725.5	1.4835	-1.032	-0.903
												726	1.4835	-1.032	-0.774
												726.5	1.4835	-1.29	-0.774
												727	1.3545	-1.29	-0.774
												727.5	1.419	-1.032	-0.645
												728	1.419	-1.032	-0.516
												728.5	1.3545	-1.032	-0.516
												729	1.3545	-1.032	-0.516
												729.5	1.3545	-1.032	-0.516
												730	1.29	-1.161	-0.645
												730.5	1.29	-1.29	-0.645
												731	1.29	-1.29	-0.645
												731.5	1.3545	-1.29	-0.645
												732	1.29	-1.29	-0.516
												732.5	1.29	-1.29	-0.516
												733	1.2255	-1.29	-0.516
												733.5	1.161	-1.29	-0.387
												734	1.0965	-1.161	-0.258
												734.5	1.0965	-1.161	-0.129
												735	1.2255	-1.161	0
												735.5	1.2255	-1.161	0
												736	1.2255	-1.161	0
												736.5	1.2255	-1.161	-0.258
												737	1.29	-1.032	-0.258
												737.5	1.2255	-1.032	-0.258
												738	1.2255	-1.032	-0.258
												738.5	1.161	-1.032	-0.258
												739	1.161	-1.032	-0.258
												739.5	1.161	-1.032	-0.258
												740	1.161	-1.032	-0.516
												740.5	1.161	-1.032	-0.516
												741	1.161	-0.774	-0.516
												741.5	1.3545	-0.516	-0.516
												742	1.419	-0.516	-0.516
												742.5	1.419	-0.387	-0.774
												743	1.29	-0.258	-0.774
												743.5	1.29	-0.258	-0.774
												744	1.29	-0.387	-0.774
												744.5	1.2255	-0.516	-0.645
												745	1.161	-0.516	-0.645
												745.5	1.161	-0.516	-0.645
												746	1.161	-0.516	-0.774
												746.5	1.2255	-0.516	-0.774
												747	1.29	-0.516	-0.645
												747.5	1.29	-0.516	-0.645
												748	1.3545	-0.516	-0.645
												748.5	1.3545	-0.516	-0.774
												749	1.3545	-0.516	-0.774
												749.5	1.29	-0.516	-0.774
												750	1.29	-0.387	-0.903
												750.5	1.29	-0.387	-0.903
												751	1.2255	-0.387	-1.032
												751.5	1.29	-0.387	-1.032
												752	1.29	-0.516	-1.032
												752.5	1.2255	-0.516	-1.032
												753	1.3545	-0.645	-1.032
												753.5	1.3545	-0.645	-1.161
												754	1.3545	-0.645	-1.161
												754.5	1.419	-0.645	-1.161
												755	1.29	-0.645	-1.161
												755.5	1.161	-0.516	-1.29
												756	1.161	-0.387	-1.29
												756.5	1.161	-0.387	-1.419
												757	1.0965	-0.387	-1.548
												757.5	1.161	-0.387	-1.548
												758	1.2255	-0.258	-1.548
												758.5	1.2255	-0.258	-1.548
												759	1.2255	-0.387	-1.29
												759.5	1.2255	-0.516	-1.29
												760	1.29	-0.516	-1.29
												760.5	1.3545	-0.516	-1.29
												761	1.3545	-0.387	-1.29
												761.5	1.3545	-0.258	-1.419
												762	1.29	-0.258	-1.419
												762.5	1.29	-0.258	-1.419
												763	1.161	-0.258	-1.548
												763.5	1.161	-0.258	-1.548
												764	1.032	-0.129	-1.677
												764.5	1.032	-0.129	-1.677
												765	1.032	0	-1.677
												765.5	1.0965	0	-1.548
												766	1.0965	0	-1.548
												766.5	1.032	-0.258	-1.548
												767	1.032	-0.258	-1.548
												767.5	0.903	-0.258	-1.677
												768	0.903	-0.129	-1.677
												768.5	0.903	-0.258	-1.677
												769	0.903	-0.258	-1.548
												769.5	0.903	-0.129	-1.548
												770	0.8385	-0.129	-1.548
												770.5	0.8385	-0.129	-1.548
												771	0.8385	-0.129	-1.548
												771.5	0.903	-0.129	-1.548
												772	0.903	0	-1.548
												772.5	0.8385	0	-1.548
												773	0.8385	0	-1.677
												773.5	0.774	0	-1.677
												774	0.7095	0	-1.548
												774.5	0.7095	0.129	-1.548
												775	0.645	0.129	-1.548
												775.5	0.7095	0.129	-1.548
												776	0.7095	0.258	-1.677
												776.5	0.645	0.258	-1.677
												777	0.645	0.258	-1.677
												777.5	0.645	0.129	-1.548
												778	0.774	0.129	-1.548
												778.5	0.774	0	-1.806
												779	0.7095	0	-1.806
												779.5	0.7095	0	-1.677
												780	0.645	0	-1.935
												780.5	0.8385	0.258	-1.806
												781	0.8385	0.258	-1.806
												781.5	0.645	0.258	-1.935
												782	0.645	0.258	-1.935
												782.5	0.7095	0.258	-1.935
												783	0.7095	0.258	-1.806
												783.5	0.774	0.129	-1.677
												784	0.645	0	-1.677
												784.5	0.516	0	-1.548
												785	0.516	0	-1.548
												785.5	0.516	0	-1.548
												786	0.5805	0	-1.677
												786.5	0.645	0	-1.677
												787	0.7095	0	-1.677
												787.5	0.774	0	-1.677
												788	0.774	0.258	-1.677
												788.5	0.7095	0.258	-1.677
												789	0.5805	0.258	-1.548
												789.5	0.5805	0.129	-1.419
												790	0.5805	0	-1.29
												790.5	0.4515	0	-1.548
												791	0.5805	0	-1.548
												791.5	0.5805	0	-1.548
												792	0.516	-0.258	-1.29
												792.5	0.9675	0	-1.29
												793	0.8385	0	-1.29
												793.5	0.8385	0	-1.161
												794	0.8385	0.258	-1.29
												794.5	0.8385	0.258	-1.29
												795	0.903	0.258	-1.29
												795.5	0.8385	0.258	-1.29
												796	0.8385	0.129	-1.29
												796.5	0.903	0.129	-1.419
												797	0.9675	0.129	-1.419
												797.5	0.9675	0.129	-1.548
												798	0.903	0.129	-1.548
												798.5	0.903	0.129	-1.548
												799	0.774	0.258	-1.548
												799.5	0.774	0.387	-1.419
												800	0.774	0.387	-1.419
												800.5	0.774	0	-1.29
												801	0.774	0	-1.29
												801.5	0.7095	-0.258	-1.29
												802	0.7095	-0.387	-1.29
												802.5	0.774	-0.258	-1.29
												803	0.7095	-0.258	-1.419
												803.5	0.645	-0.258	-1.419
												804	0.4515	-0.258	-1.548
												804.5	0.4515	-0.387	-1.548
												805	0.516	-0.387	-1.548
												805.5	0.516	-0.387	-1.548
												806	0.516	-0.258	-1.548
												806.5	0.516	-0.258	-1.548
												807	0.387	-0.258	-1.548
												807.5	0.516	0	-1.548
												808	0.516	0	-1.548
												808.5	0.4515	-0.129	-1.548
												809	0.387	-0.258	-1.548
												809.5	0.387	-0.387	-1.548
												810	0.516	-0.516	-1.548
												810.5	0.516	-0.516	-1.548
												811	0.516	-0.387	-1.548
												811.5	0.5805	-0.387	-1.419
												812	0.5805	-0.258	-1.29
												812.5	0.645	-0.258	-1.29
												813	0.645	-0.258	-1.419
												813.5	0.5805	-0.258	-1.419
												814	0.516	-0.258	-1.419
												814.5	0.516	-0.258	-1.419
												815	0.516	-0.258	-1.419
												815.5	0.4515	-0.258	-1.548
												816	0.5805	-0.258	-1.548
												816.5	0.7095	-0.258	-1.548
												817	0.7095	-0.258	-1.548
												817.5	0.645	-0.258	-1.548
												818	0.645	-0.516	-1.419
												818.5	0.7095	-0.516	-1.29
												819	0.774	-0.516	-1.29
												819.5	0.774	-0.387	-1.29
												820	0.774	-0.258	-1.419
												820.5	0.903	-0.387	-1.548
												821	0.774	-0.387	-1.419
												821.5	0.645	-0.258	-1.29
												822	0.5805	-0.129	-1.29
												822.5	0.516	-0.258	-1.29
												823	0.516	-0.258	-1.419
												823.5	0.5805	-0.258	-1.548
												824	0.5805	-0.258	-1.548
												824.5	0.516	-0.129	-1.548
												825	0.4515	-0.129	-1.548
												825.5	0.4515	-0.129	-1.419
												826	0.387	-0.129	-1.29
												826.5	0.387	-0.258	-1.29
												827	0.387	-0.258	-1.29
												827.5	0.4515	-0.258	-1.161
												828	0.645	-0.258	-1.161
												828.5	0.645	-0.129	-1.032
												829	0.645	-0.129	-1.032
												829.5	0.516	-0.129	-1.032
												830	0.4515	-0.129	-1.032
												830.5	0.387	-0.258	-1.032
												831	0.516	-0.258	-1.032
												831.5	0.516	-0.387	-1.161
												832	0.5805	-0.258	-1.29
												832.5	0.516	-0.258	-1.29
												833	0.4515	-0.387	-1.419
												833.5	0.4515	-0.387	-1.419
												834	0.5805	-0.387	-1.419
												834.5	0.645	-0.258	-1.419
												835	0.645	-0.258	-1.419
												835.5	0.645	-0.258	-1.548
												836	0.5805	-0.258	-1.548
												836.5	0.4515	-0.258	-1.548
												837	0.516	-0.258	-1.548
												837.5	0.4515	-0.129	-1.548
												838	0.516	-0.129	-1.548
												838.5	0.4515	-0.129	-1.548
												839	0.4515	-0.258	-1.548
												839.5	0.4515	-0.258	-1.419
												840	0.516	-0.258	-1.548
												840.5	0.516	-0.258	-1.548
												841	0.516	-0.258	-1.548
												841.5	0.4515	-0.258	-1.548
												842	0.4515	-0.258	-1.548
												842.5	0.4515	-0.258	-1.548
												843	0.4515	-0.258	-1.548
												843.5	0.4515	-0.258	-1.548
												844	0.387	-0.258	-1.548
												844.5	0.4515	-0.258	-1.548
												845	0.516	-0.258	-1.29
												845.5	0.645	-0.258	-1.29
												846	0.645	-0.258	-1.29
												846.5	0.645	-0.258	-1.161
												847	0.7095	-0.258	-1.161
												847.5	0.774	-0.258	-1.161
												848	0.774	-0.258	-1.161
												848.5	0.5805	-0.129	-1.161
												849	0.5805	-0.129	-1.29
												849.5	0.5805	-0.129	-1.419
												850	0.645	0	-1.419
												850.5	0.7095	0	-1.548
												851	0.5805	0	-1.548
												851.5	0.516	0	-1.548
												852	0.5805	0.129	-1.548
												852.5	0.516	0.129	-1.548
												853	0.4515	0.258	-1.548
												853.5	0.387	0.387	-1.548
												854	0.4515	0.258	-1.548
												854.5	0.516	0.258	-1.548
												855	0.516	0.258	-1.548
												855.5	0.5805	0.258	-1.29
												856	0.645	0.258	-1.29
												856.5	0.645	0.258	-1.29
												857	0.7095	0.258	-1.29
												857.5	0.645	0.258	-1.29
												858	0.516	0.129	-1.29
												858.5	0.5805	0	-1.29
												859	0.516	0	-1.29
												859.5	0.4515	0	-1.29
												860	0.4515	0	-1.29
												860.5	0.4515	-0.129	-1.29
												861	0.516	-0.129	-1.29
												861.5	0.516	0	-1.29
												862	0.516	0	-1.29
												862.5	0.516	0	-1.419
												863	0.4515	0	-1.548
												863.5	0.516	0.258	-1.548
												864	0.516	0.258	-1.548
												864.5	0.4515	0.387	-1.806
												865	0.516	0.387	-1.806
												865.5	0.5805	0.387	-1.806
												866	0.645	0.258	-1.677
												866.5	0.645	0.258	-1.677
												867	0.516	0.129	-1.677
												867.5	0.516	0.129	-1.806
												868	0.516	0.258	-1.806
												868.5	0.387	0.129	-1.806
												869	0.3225	0	-1.806
												869.5	0.387	-0.129	-1.806
												870	0.4515	-0.129	-1.806
												870.5	0.4515	0	-1.806
												871	0.4515	0	-1.806
												871.5	0.4515	-0.129	-1.677
												872	0.387	-0.129	-1.677
												872.5	0.387	-0.258	-1.548
												873	0.4515	-0.258	-1.548
												873.5	0.387	-0.129	-1.806
												874	0.387	0	-1.806
												874.5	0.387	-0.129	-1.806
												875	0.3225	-0.258	-1.806
												875.5	0.387	-0.129	-1.806
												876	0.387	-0.129	-1.806
												876.5	0.3225	-0.129	-1.806
												877	0.903	0.258	-1.935
												877.5	0.516	-0.258	-1.677
												878	1.032	0	-1.935
												878.5	1.032	-0.516	-1.806
												879	0.903	-0.645	-2.322
												879.5	0.8385	-0.387	-2.064
												880	0.8385	-0.258	-2.193
												880.5	0.774	-0.774	-2.322
												881	0.9675	-0.387	-2.322
												881.5	0.7095	-0.258	-1.935
												882	1.161	-0.387	-2.064
												882.5	0.903	0	-1.935
												883	1.0965	-0.387	-2.322
												883.5	1.032	-0.129	-1.806
												884	0.774	-0.129	-2.193
												884.5	1.032	-0.258	-2.322
												885	1.29	0	-2.064
												885.5	1.0965	0.129	-1.935
												886	1.161	0	-2.064
												886.5	1.0965	0	-1.935
												887	1.0965	-0.129	-1.935
												887.5	1.0965	-0.129	-1.935
												888	0.903	-0.129	-1.935
												888.5	1.032	-0.129	-1.935
												889	1.0965	-0.387	-1.806
												889.5	0.9675	-0.387	-1.806
												890	0.8385	-0.258	-1.935
												890.5	0.903	-0.129	-1.935
												891	0.8385	-0.387	-2.064
												891.5	1.032	-0.387	-1.806
												892	1.032	-0.387	-1.677
												892.5	0.774	-0.387	-1.677
												893	0.8385	-0.387	-1.677
												893.5	0.903	-0.387	-1.806
												894	0.8385	-0.387	-1.677
												894.5	0.903	-0.129	-1.677
