# Supplementary material for: Evolution of mitotic spindle behavior during the first asymmetric embryonic division of nematodes
Source: PLoS Biol. 2018 Jan 22;16(1):e2005099. doi: 10.1371/journal.pbio.2005099 (PMC5794175; doi:10.1371/journal.pbio.2005099)
Supplement: S4 Table — (XLSX) [file pbio.2005099.s011.xlsx]

## Sheet: S4 Table
	S4 Table: list of parameter values - mean values for each strain
specie name	strain name	cell length	cell width	cell asymmetry	division plane in micron	aspect ratio	initial length	final length	elongation speed	elong_fold	initial position	final position	spindle_displacement	freqANT	amplANT _max	durationANT	freqPOST	amplPOST_max	durationPOST	osc_asym_max	amplANT_mean	amplPOST_mean	osc_asym_mean
C. angaria	PS1010	42.6451	25.5953	1.36297	18.0472	1.66613	9.52842	21.054	3.06881	2.2096	0.359357	2.9455	2.69979	0.0397725	2.19339	114.803	0.0464921	4.6402	157.071	2.11554	1.39199	2.46339	1.76969
C. angaria	RGD1	41.617	25.8215	1.25443	18.4601	1.61172	9.30783	21.1873	4.33184	2.27629	-0.146591	1.95845	2.10505	0.0416747	2.4014	81.1804	0.0427364	4.2552	111.745	1.77197	1.53747	2.29146	1.49041
C. brenneri	CB5161	47.4663	31.5536	1.29898	20.6467	1.50431	13.052	25.1331	3.59391	1.92562	-0.507937	3.1734	3.59587	0.0446865	6.13317	237.853	0.0467608	9.01348	258.24	1.46963	3.11603	3.84234	1.23309
C. brenneri	JU1324	50.8889	32.3187	1.22207	22.9016	1.5746	12.9131	26.1567	4.25006	2.0256	-1.87856	2.3865	4.26506	0.0509305	1.8887	110.784	0.0527576	2.77902	98.1216	1.47139	1.11161	1.57279	1.41488
C. brenneri	JU1379	54.4242	31.9959	1.17964	24.9694	1.70097	13.3131	27.9118	4.09433	2.09657	-3.18469	1.5609	4.69238	0.0402251	4.42444	156.707	0.0434592	7.97265	174.797	1.80196	2.6154	4.03522	1.54287
C. brenneri	JU1396	53.9138	33.1422	1.30511	23.3889	1.62674	13.0475	27.6067	4.01416	2.11586	-1.90568	1.9995	3.90518	0.0349666	2.40003	144.95	0.0349649	7.36336	203.538	3.06803	1.4912	3.46998	2.32697
C. brenneri	JU1813	52.9942	31.5391	1.23945	23.664	1.68027	12.7234	26.4354	3.36619	2.0777	-1.05545	2.28975	3.35986	0.0524583	3.22595	96.1494	0.050702	5.11993	124.702	1.58711	1.75391	2.34711	1.33822
C. brenneri	JU1817	51.7869	31.6502	1.46377	21.0194	1.63623	12.7342	27.1553	4.01059	2.13247	-0.946	3.11359	3.94883	0.0455111	4.1139	185.593	0.0471685	7.26828	171.764	1.76676	2.1731	3.53648	1.62739
C. brenneri	JU1886	51.5947	31.6994	1.2405	23.0282	1.62762	13.2629	27.3175	4.49739	2.0597	-4.98083	2.4252	7.40317	0.0336734	2.43829	130.724	0.041153	2.65364	95.9519	1.08832	1.41019	1.70734	1.21072
C. brenneri	LKC28	50.65	32.7827	1.27504	22.2634	1.54502	12.9169	27.9928	4.61129	2.16715	-1.81406	2.96055	4.81331	0.0365166	3.61937	135.843	0.0439308	6.67869	141.204	1.84526	1.80242	3.06074	1.69813
C. brenneri	NIC42	50.3756	30.814	1.34856	21.4496	1.63483	13.0602	25.5655	4.14486	1.95751	-0.749812	3.04323	3.741	0.0387245	4.0267	168.75	0.0431698	6.74715	164.587	1.6756	2.05777	3.59462	1.74685
C. brenneri	PB2801	51.3589	30.4757	1.29978	22.3321	1.68524	12.4427	26.5785	3.6798	2.13608	-1.8447	2.59935	4.44405	0.0527083	1.96854	114.675	0.0560928	4.5846	103.986	2.32893	1.28601	2.30802	1.79471
C. brenneri	SB129	55.89	31.6987	1.24596	24.8846	1.76316	13.1331	28.9424	3.3881	2.20378	-1.935	2.07045	4.13875	0.0440504	2.89143	129.875	0.0451196	7.24268	153.098	2.50488	1.56048	3.44287	2.20629
C. brenneri	SB280	51.1408	31.8472	1.35942	21.6751	1.60582	12.6646	26.8584	4.06722	2.12074	-2.1414	3.01215	5.15355	0.0410988	2.16718	127.73	0.0424427	4.54983	131.574	2.09942	1.33746	2.2183	1.65859
C. brenneri	VX0038	52.0064	30.564	1.26104	23.0011	1.70156	12.9538	27.184	4.30367	2.09854	-3.225	2.71975	5.89295	0.0470382	1.84492	87.366	0.0451029	3.43499	131.205	1.86186	1.1382	1.8558	1.63047
C. brenneri	VX0044	51.6289	30.846	1.33738	22.0883	1.67376	13.2697	26.3959	5.23471	1.98919	0.1806	2.9885	2.8767	0.0447319	6.76692	151.386	0.0482517	6.67876	148.727	0.986972	3.18714	3.20844	1.00668
C. brenneri	VX0049	53.7566	32.066	1.19783	24.459	1.67644	12.9711	28.1457	4.69201	2.16988	-2.09625	2.1672	4.13606	0.0446843	6.5128	214.376	0.0469678	8.9955	226.882	1.3812	2.893	4.21391	1.45659
C. briggsae	ED3036	50.4637	31.4295	1.26121	22.3172	1.60562	11.5991	25.5835	6.46543	2.20564	-3.62006	2.9928	6.5145	0.0410413	2.49526	130.811	0.041596	5.58921	161.032	2.23993	1.43778	2.50879	1.74491
C. briggsae	ED3082	50.5558	27.8991	1.24856	22.4836	1.81209	12.0074	26.0147	6.78436	2.16656	-2.01562	2.7348	4.644	0.045557	2.56031	127.486	0.047461	5.88839	140.309	2.29987	1.42312	2.5414	1.78579
C. briggsae	ED3083	51.647	29.3546	1.28531	22.5996	1.75942	11.8732	25.434	6.55585	2.14215	-2.33813	2.967	5.30513	0.042866	3.11505	134.957	0.0461466	6.44605	150.966	2.06932	1.77777	2.71905	1.52947
C. briggsae	ED3092	51.0232	31.2181	1.1963	23.2315	1.63441	12.5899	26.3085	6.81921	2.08965	-2.15717	2.68481	4.95217	0.0507604	2.01998	92.0421	0.0489854	4.53099	112.621	2.24309	1.18915	2.15908	1.81565
C. briggsae	HK104	52.4184	29.88	1.09669	25.0005	1.7543	11.2916	24.954	8.48735	2.20996	-3.9	2.4	6.22	0.0631064	1.13163	47.4258	0.0645125	3.39753	100.961	3.00233	0.754604	1.84769	2.44856
C. briggsae	HK105	50.7385	31.3936	1.13216	23.7967	1.6162	11.294	25.5708	5.92178	2.26411	-3.06733	2.59075	5.81217	0.0560244	1.47994	72.7838	0.0547273	2.93185	90.6616	1.98106	0.967232	1.54122	1.59343
C. briggsae	JU1018	53.3648	32.9359	1.16392	24.6612	1.62026	12.1209	27.2308	7.04608	2.2466	-2.81172	2.67445	5.48967	0.0483731	1.77952	89.8665	0.0504188	3.8598	109.06	2.16901	1.14859	1.96729	1.71279
C. briggsae	JU348	51.129	30.2081	1.23398	22.887	1.69256	11.4724	25.0731	5.98765	2.1855	-2.28975	2.8767	5.11969	0.045675	1.35937	76.0841	0.0517306	3.11468	92.2308	2.29127	0.920113	1.71203	1.86067
C. briggsae	JU372	51.911	31.5891	1.27243	22.8438	1.64332	11.1573	25.6576	6.34291	2.29963	-2.709	3.28412	5.7792	0.0497457	1.49262	62.6599	0.0548017	2.79912	98.5507	1.87531	0.918228	1.52959	1.66581
C. briggsae	JU403	51.4879	31.7885	1.25494	22.8334	1.6197	10.9348	25.0979	6.02014	2.29523	-3.63964	2.9541	6.31179	0.0500939	1.69758	94.6953	0.0494696	4.17509	118.126	2.45944	1.13394	2.02295	1.784
C. briggsae	JU432	49.3744	28.1376	1.24477	21.9953	1.75475	11.6204	24.4854	6.62972	2.10711	-2.3994	3.00173	5.1987	0.0521857	1.70088	65.9573	0.0521606	3.2819	105.292	1.92953	1.13319	1.68551	1.4874
C. briggsae	JU441	50.5722	32.8452	1.24853	22.4912	1.53971	11.0605	24.6617	5.25582	2.22971	-2.5413	2.7993	5.0439	0.0499073	1.42307	64.5837	0.0462637	2.74848	92.0519	1.93137	0.948137	1.57379	1.65988
C. briggsae	JU793	51.6538	31.8506	1.28123	22.643	1.62175	11.0137	25.2792	5.64243	2.29524	-2.87025	3.1992	6.00656	0.035356	1.17352	57.4695	0.0465121	2.75868	107.165	2.35077	0.911753	1.59272	1.74688
C. briggsae	JU795	51.7881	32.2753	1.26118	22.9032	1.60458	11.5577	25.2101	5.35634	2.18123	-2.70094	3.5217	6.20006	0.0536051	1.38352	59.9351	0.0531421	3.10852	95.4468	2.24682	0.986677	1.72523	1.74853
C. briggsae	JU837	51.1686	30.2177	1.24024	22.8406	1.69333	11.4273	25.5319	5.72112	2.23428	-2.8767	3.06375	5.94045	0.0485324	1.23643	67.8028	0.0516293	3.23989	102.294	2.62036	0.891909	1.7837	1.99987
C. briggsae	PB800	48.7995	31.3372	1.1674	22.5152	1.55724	10.8525	23.46	6.21046	2.16171	-3.98467	2.9799	6.88717	0.0427146	1.75896	86.6833	0.0463207	3.79505	107.948	2.15755	1.1164	2.16538	1.93961
C. briggsae	PB826	51.3002	32.6406	1.22957	23.009	1.57167	11.7876	25.0654	5.51545	2.12641	-2.59843	3.08427	5.805	0.04769	1.42157	97.5497	0.0494473	2.48649	97.4962	1.74912	0.85847	1.45936	1.69995
C. briggsae	QR24	50.4488	32.6929	1.14223	23.5496	1.54311	12.1968	24.8129	5.66958	2.03437	-3.2637	2.56862	5.6631	0.0419239	1.63431	78.4012	0.0432697	5.56834	136.993	3.40715	1.06131	2.32922	2.19467
C. briggsae	VT847	51.4045	31.034	1.22896	23.0621	1.65639	11.0728	25.4423	8.51928	2.29773	-2.17365	2.7477	4.92135	0.0429268	1.96371	84.5169	0.0425425	3.50589	122.8	1.78534	1.23788	1.88567	1.52331
C. drosophila	DF5077	49.1169	35.0302	1.27767	21.5646	1.40213	12.0235	24.3055	3.63865	2.0215	2.95983	3.15405	0.229333	0.034167	3.26979	149.751	0.036705	5.41651	200.032	1.65653	2.09929	2.93987	1.40041
C. elegans	CB4856	51.6463	34.3168	1.22173	23.246	1.50499	12.8301	25.2082	5.24581	1.96478	-1.49342	2.75453	4.09327	0.0425597	3.48478	117.697	0.0450244	6.82456	136.991	1.95839	2.12759	3.58144	1.68333
C. elegans	JU258	49.0324	32.5846	1.33429	21.0053	1.50477	12.1457	24.4825	4.7901	2.01573	-0.883154	2.9756	3.8055	0.0437121	3.08374	124.428	0.0429547	7.27788	155.503	2.36008	1.83437	3.48268	1.89857
C. elegans	LKC34	52.686	34.1735	1.23931	23.5278	1.54172	12.5198	26.1516	5.05146	2.08881	-1.63093	2.54206	4.25239	0.039372	4.17527	142.49	0.0410185	7.08267	167.591	1.69634	2.18124	3.45173	1.58246
C. elegans	AB1	51.6206	34.9279	1.27729		1.47792	12.2628	24.7751	5.29075	2.02035				0.0438058	3.44615	123.981	0.0459443	7.19093	119.809	2.08666
C. elegans	AB4	51.6005	35.7174	1.29736		1.44469	11.6474	25.2655	5.80125	2.16919				0.0430851	4.11882	136.878	0.0459677	8.50919	138.259	2.06593
C. elegans	CB4853	51.4486	32.9676	1.3115		1.56058	11.6704	25.6876	5.96577	2.2011				0.0442753	3.47818	139.021	0.047084	7.52224	140.466	2.1627
C. elegans	CB4854	50.3282	32.9804	1.26656		1.526	11.7878	24.9664	5.49769	2.11799				0.0446343	3.1813	170.29	0.0463718	7.53661	147.49	2.36903
C. elegans	CB4932	48.3568	34.06	1.32129		1.41975	11.3745	22.9886	4.91839	2.02106				0.0431024	2.6859	122.697	0.0450412	6.28449	129.477	2.33981
C. elegans	ED3046	51.392	33.7005	1.29728		1.52496	11.9216	25.7286	5.86787	2.15814				0.0452769	3.10054	133.935	0.0478824	6.84214	121.276	2.20675
C. elegans	ED3077	50.5205	33.0659	1.22689		1.52787	10.6413	24.7464	5.64146	2.32551				0.0452357	3.18122	136.925	0.0478539	6.70341	141.997	2.10718
C. elegans	JU1896	49.5728	34.3409	1.32021		1.44355	11.4616	24.2748	5.44066	2.11793				0.0452187	2.43919	103.549	0.047717	6.59643	113.557	2.70435
C. elegans	JU1242	53.937	35.9035	1.32874		1.50228	11.0382	27.0835	6.59184	2.45361				0.0448261	3.94935	135.26	0.0476473	7.36728	144.531	1.86544
C. elegans	MY10	51.3657	33.558	1.31107		1.53066	11.5277	26.3607	6.79584	2.28673				0.043366	4.38696	180.599	0.0459661	8.87154	181.604	2.02225
C. elegans	ED3011	52.1002	35.0648	1.23834		1.48583	12.1217	26.2281	7.45418	2.16374				0.0437248	3.95988	130.841	0.0466787	8.06693	131.281	2.03717
C. elegans	CX11307	49.9944	34.6977	1.28587		1.44086	11.8343	24.9007	5.05222	2.10411				0.0436078	4.26364	153.448	0.0448393	8.10614	144.77	1.90123
C. elegans	JU778	49.7687	35.6994	1.24442		1.39411	12.322	24.7385	5.01714	2.00767				0.04179	4.45601	165.791	0.0422344	8.45285	148.29	1.89696
C. elegans	JU775	51.4204	32.9806	1.31987		1.55911	11.186	25.3986	4.93346	2.27057				0.043145	4.1722	166.272	0.0445861	10.2087	170.157	2.44683
C. elegans	N2	50.5925	33.4764	1.29618	22.0333	1.51129	12.5945	24.3022	5.44281	1.92958	-1.57564	2.91056	4.42286	0.0438881	3.6641	131.685	0.0448179	6.32256	144.957	1.72554	1.99061	3.4143	1.7152
C. japonica	DF5081	57.5807	39.6532	1.23803	25.7283	1.45211	14.1531	28.4545	6.1906	2.01047	0.9546	2.6316	1.677	0.0382073	5.90226	137.489	0.0383143	12.456	155.022	2.11038	3.22726	6.05353	1.87575
C. japonica	VX0130	54.1517	29.97			1.80686	16.9545	27.6364		1.64043	-0.0552857	3.02564	3.28029	0.0367136	5.85059	121.637	0.0381563	9.04497	145.215	1.54599
C. japonica	VX0158	56.26	30.33			1.64629	17.2	29		1.68937	-1.15667	3.57771	4.97408	0.0365279	3.71404	89.9678	0.0380682	8.29827	121.73	2.2343
C. plicata	SB355	69.0169	46.2633	1.33063	29.6129	1.49183	15.2731	34.3858	6.64989	2.25139	-1.38317	4.9794	6.18483	0.028459	5.71493	179.385	0.0291937	8.70335	211.358	1.52291	3.47768	5.33963	1.5354
C. remanei	EM464	50.7476	34.3694	1.2586	22.4686	1.47653	12.4205	24.8774	5.67262	2.00292	-2.48325	2.7477	5.23095	0.0420595	3.82237	140.255	0.0424922	7.24346	145.52	1.89502	2.14002	3.35012	1.56546
C. remanei	JU1082	50.1352	30.8035	1.34834	21.3492	1.62758	12.3446	25.7519	4.68318	2.08609	-2.666	0.9804	4.558	0.0385417	6.13955	157.14	0.0429155	7.56526	143.666	1.23222	3.41855	3.86426	1.13038
C. remanei	JU1184	43.0009	30.97	1.24333	19.1683	1.38847	10.7175	23.1446	3.95582	2.15951	-1.5738	2.84337	4.49565	0.0442363	1.53321	87.9477	0.04635	1.96119	86.8427	1.27914	1.00671	1.21334	1.20525
C. remanei	JU825	53.3562	32.5129	1.34772	22.7268	1.64108	13.0726	28.1306	5.43537	2.15187	-1.4835	2.85785	4.34135	0.0397335	4.8126	222.448	0.0391819	7.45025	238.959	1.54807	2.57443	4.0123	1.55852
C. remanei	MY204	50.2836	29.6002	1.46205	20.4235	1.69876	11.8345	26.1659	4.85212	2.21098	-2.26467	3.41264	5.71183	0.0551961	3.31408	100.025	0.0550572	5.68779	108.694	1.71625	1.92532	3.28426	1.70583
C. remanei	MY28	48.8029	29.8678	1.35211	20.7485	1.63396	11.5823	24.8905	4.23341	2.14902	0.26445	2.7735	2.5026	0.0388108	4.36087	132.525	0.0414434	5.45839	148.354	1.25167	2.23777	2.73471	1.22207
C. remanei	PB213	46.219	32.2334	1.3679	19.5189	1.43389	11.2927	25.4692	4.194	2.25537	0.689654	2.32661	1.65715	0.0403049	3.93326	157.235	0.0429069	9.09734	173.859	2.31293	2.23545	4.50151	2.01369
C. remanei	PB214	50.2439	32.0156	1.42711	20.7011	1.56936	11.6097	27.5177	2.76351	2.37023	0.903	2.967	2.15331	0.0403163	4.2466	128.775	0.0417012	7.29181	167.291	1.71709	2.34159	3.56555	1.5227
C. remanei	PB219	48.6052	32.9483	1.34166	20.7567	1.4752	12.4533	25.3091	4.67166	2.03232	-1.9135	3.05166	5.246	0.0388517	7.35429	212.371	0.0420531	10.1114	204.175	1.3749	3.52202	5.02872	1.42779
C. remanei	PB4641	45.8819	32.1207	1.28295	20.0976	1.42842	10.4053	24.1856	5.1853	2.32434	-1.52036	2.7047	4.24779	0.0450365	1.32727	95.1304	0.0419024	1.89638	73.6172	1.42878	0.882543	1.30077	1.47389
C. remanei	SB146	50.8871	30.909	1.39719	21.2279	1.64635	12.5886	27.1991	5.20151	2.16062	-2.40263	2.44514	4.72463	0.0347705	1.90062	65.6101	0.0379653	4.18112	109.359	2.19987	1.55878	2.42529	1.55589
C. remanei	VX0003	50.2802	30.4494	1.34915	21.4035	1.65127	12.3757	27.1817	5.64379	2.19637	-1.73433	2.68136	4.76583	0.059291	1.43069	25.8376	0.0507485	1.56339	64.5739	1.09275	1.01465	1.01054	0.995949
C. sp. 1	JU1667	50.6303	28.4875	1.18083	23.216	1.77728	10.9267	20.9561	1.77119	1.91789	-0.695167	1.49523	1.94933	0	0	0	0	0	0	0	0	0	0
C. doughertyi	JU1333	52.7458	33.8841	1.18506	24.1393	1.55665	13.6345	24.3846	3.07784	1.78845	-2.46021	2.55068	5.21529	0.0304333	3.04417	283.162	0.0312387	4.15089	369.24	1.36355	1.73176	2.21085	1.27665
C. doughertyi	JU1771	56.5232	35.8883	1.29478	24.6312	1.57498	13.9383	28.1144	5.69421	2.01706	-0.338625	2.10505	2.24944	0.0336151	2.93926	106.476	0.0366423	4.33248	154.897	1.474	1.96098	2.41707	1.23258
C. tropicalis	JU1373	51.51	32.3279	1.17214	23.7139	1.59336	12.5728	24.1801	5.55931	1.92321	-2.56065	2.11858	4.71495	0.0439561	4.47947	122.498	0.0448724	6.72618	150.623	1.50156	2.52794	3.58124	1.41666
C. tropicalis	JU1428	50.1545	30.5162	1.27549	22.0412	1.64354	11.1811	25.0255	5.53834	2.23819	-3.02075	2.66293	5.61688	0.0469488	2.05884	74.5281	0.0468959	1.85502	81.4352	0.901003	1.34567	1.14155	0.848313
C. tropicalis	JU1630	51.6968	30.299	1.35727	21.9308	1.70622	11.6011	27.6571	7.18684	2.38401	-2.20913	2.97237	5.1815	0.0400245	1.31813	76.3948	0.0441872	1.785	87.383	1.35419	0.939121	1.28162	1.3647
C. castelli	JU1427	43.2595	26.0771	1.33956	18.4904	1.65891	9.85566	21.486	4.29979	2.18007	1.58383	2.967	1.4405	0.0464817	1.87099	83.7142	0.0534031	3.8684	94.0232	2.06757	1.2279	2.21151	1.80105
C. virilis	JU1528	54.5182	35.8786	1.1426	25.4449	1.51952	11.1136	26.7196	4.80267	2.40423	-5.81421	2.1715	7.82293	0.0309355	3.38284	125.12	0.0306812	6.25053	130.349	1.84772	2.20412	3.80116	1.72457
C. virilis	JU1968	53.8392	35.0251	1.14818	25.0627	1.53716	12.04	26.4461	5.87351	2.19651	-9.62125	2.61225	12.1153	0.0325341	3.30383	120.886	0.0357163	6.30422	122.768	1.90816	1.89194	3.08797	1.63217
C. imperialis	EG5716	49.6042	32.5392	1.18567	22.6952	1.52444	10.3934	26.3038	7.80014	2.53081	-0.975563	2.41517	3.41044	0.0440026	4.96976	135.094	0.0432552	5.94297	159.852	1.19583	2.61124	3.14666	1.20504
C. imperialis	JU1905	50.3692	30.7802	1.25234	22.3631	1.63642	10.5111	25.6346	6.41968	2.43881	-0.03225	2.61518	2.6961	0.0506994	2.80043	81.1607	0.0487729	3.29378	101.711	1.17617	1.55336	1.82421	1.17436
C. kamaaina	QG122	47.2116	31.5948	1.37821	19.8517	1.49428	12.3485	24.2699	3.86937	1.96541	0.443437	3.1089	2.72513	0.035731	5.60908	139.657	0.0476426	4.87137	120.888	0.868479	2.78649	2.59491	0.931247
C. wallacei	JU1873	49.1749	30.3131	1.16702	22.6924	1.62223	12.1956	27.0532	7.40243	2.21828	-2.451	1.9264	4.35375	0.0431505	3.84448	101.197	0.0434785	4.97284	102.188	1.2935	2.12596	2.78425	1.30964
C. wallacei	JU1904	47.9227	30.8493	1.32591	20.6038	1.55345	11.8064	25.907	4.61349	2.19432	-4.28045	2.66754	6.86045	0.0418224	2.75961	93.4491	0.0439723	4.7078	106.407	1.70597	1.66524	2.62443	1.57601
C. nouraguensis	JU1825	49.2349	31.6702	1.22586	22.1195	1.55461	12.1909	26.5807	5.71197	2.18037	-1.4577	1.7157	3.1734	0.041989	4.29884	147.246	0.0465751	4.97984	127.336	1.15841	2.20579	2.55562	1.1586
C. nouraguensis	JU2079	50.1743	30.9396	1.36811	21.1875	1.62168	12.9697	26.2867	6.32683	2.02678	-0.387	2.53485	2.92185	0.0441806	4.43729	143.542	0.0484719	5.38334	172.422	1.2132	2.38534	2.68839	1.12705
C. macrosperma	JU1853	52.8371	35.2896	1.3421	22.5597	1.49724	12.0122	31.2417	5.82336	2.60083	3.38267	3.3669	-0.0716667	0.0456678	2.13505	73.5903	0.0487361	3.52644	114.719	1.65169	1.35925	2.12807	1.56562
C. macrosperma	JU1857	51.5475	33.9565	1.30942	22.3205	1.51805	11.6815	28.9049	6.59641	2.47441	-0.422833	2.74125	3.139	0.0432903	3.43733	106.463	0.0476123	5.47317	136.533	1.59227	1.9838	2.97593	1.50012
C. macrosperma	JU2083	51.6465	33.1465	1.34885	21.988	1.55813	11.863	27.9861	3.99947	2.35911	-0.1935	3.3282	3.5217	0.0354307	2.69113	97.8641	0.0399326	3.29401	129.445	1.22402	1.6958	1.8387	1.08427
C. yunquensis	EG6142	51.2048	31.8027	1.30046	22.2585	1.61008	11.5278	28.3611	7.94083	2.46023	-2.4123	2.04465	4.45695	0.040268	3.47264	112.347	0.0414496	6.84355	147.852	1.97071	1.92506	3.21649	1.67085
C. sp. 2	DF5070	48.5839	33.0946	1.33507	20.8062	1.46803	12.604	23.9402	5.62538	1.89941	1.9995	2.87905	0.84495	0.0370572	2.60913	102.843	0.0427153	3.60687	141.828	1.3824	1.83105	2.16173	1.1806
C. guadeloupensis	NIC113	54.8268	31.5909	1.2373	24.5057	1.73552	12.815	24.2589	4.21445	1.89301	-2.17687	3.02505	5.3535	0.0347296	5.47078	176.156	0.0360935	6.36034	200.394	1.1626	3.01799	3.48955	1.15625
C. latens	VX0081	50.384	30.8389	1.44395	20.6158	1.63378	12.9894	26.2804	2.55408	2.02322	3.76519	3.46541	-0.653062	0.0361633	2.78514	153.281	0.0402971	6.28216	216.749	2.2556	1.77556	3.26896	1.84109
C. latens	VX0084	51.1923	30.2548	1.41071	21.2354	1.69204	13.4002	28.2127	5.45339	2.10539	1.84118	3.47763	1.59491	0.0410256	2.66317	107.738	0.0433323	6.46334	128.763	2.42693	1.63044	3.82016	2.34302
C. latens	VX0088	47.8573	31.0205	1.26786	21.1025	1.54277	11.1452	25.2219	4.52848	2.26303	-1.94038	2.72109	4.6225	0.038978	4.18599	148.393	0.0429819	5.44647	129.122	1.30112	2.12217	2.75127	1.29644
C. sp. 5	JU1201	53.319	31.9577	1.35408	22.6497	1.66843	11.8584	27.9368	5.94029	2.35588	2.20017	2.6961	0.573333	0.0491758	2.79328	87.7729	0.0523874	3.74251	109.854	1.33983	1.61866	2.25503	1.39315
C. sp. 5	JU727	50.3553	33.5093	1.28746	22.0136	1.50273	13.1678	24.053	5.92825	1.82666	0.331714	2.56387	2.18379	0.0410982	3.60398	101.307	0.0444482	7.00488	115.5	1.94365	2.15844	3.77508	1.74899
C. sp. 5	JU800	48.217	31.3857	1.17825	22.1357	1.53627	12.2338	25.1092	5.22479	2.05245	-2.01123	2.46021	4.43291	0.0378357	5.91881	203.824	0.0431664	7.24754	157.006	1.22449	3.24259	3.82298	1.17899
C. sp. 5	SB378	52.6076	30.9145	1.30566	22.8167	1.70171	12.1666	26.1667	6.93886	2.1507	-2.41627	2.4553	4.92681	0.0437397	4.62023	114.589	0.0484323	5.75956	133.048	1.2466	2.58998	3.34314	1.2908
C. portoensis	EG4788	56.2039	37.1343	1.15358	26.0979	1.51353	12.9937	29.503	5.83778	2.27056	-1.09005	2.80575	3.8958	0.0363434	3.70299	160.865	0.0416746	5.74584	160.953	1.55168	2.13515	3.13169	1.46673
C. portoensis	EG5625	59.996	36.6148	1.11826	28.3233	1.63857	13.2951	30.2697	5.00136	2.27676	-2.68555	2.33959	5.02514	0.0370969	2.80936	154.604	0.0367215	4.30873	177.204	1.53371	1.84045	2.41889	1.31429
C. afra	JU1199	54.6231	33.7837	1.26692	24.0957	1.61685	11.6036	30.1779	10.6145	2.60073	-0.6235	2.77995	3.354	0.0405484	3.69956	101.011	0.047224	6.66896	112.614	1.80264	1.9881	3.31319	1.66651
C. afra	JU1286	53.6141	35.0985	1.28496	23.464	1.52753	10.9544	30.544	9.3212	2.7883	-1.34375	2.72388	4.10113	0.0331521	3.16362	115.737	0.0420062	4.49724	116.713	1.42155	1.91623	2.51892	1.31452
C. afra	JU1593	49.6731	32.67	1.26561	21.9248	1.52045	11.5661	28.8907	6.91091	2.49788	-1.33838	2.2188	3.741	0.0444474	2.4072	74.7181	0.0453488	4.81557	85.1386	2.00049	1.50383	2.51658	1.67345
C. sp. 8	QX1182	52.9288	31.5765	1.44909	21.6116	1.67621	10.7136	23.9489	6.13558	2.23537	-4.41825	3.1476	7.56585	0.0351794	1.81011	96.8405	0.036853	5.22058	143.713	2.88412	1.30356	2.70562	2.07556
C.nigoni	JU1325	49.2471	29.2142		21.543	1.68572	13.3083	25.4578	3.80302	1.91292	-1.46862	2.537	3.99404	0.0426366	2.63911	92.4566	0.043871	4.72357	110.901	1.78983	1.57183	2.44972	1.55851
C.nigoni	JU1433	54.0904	33.257	1.27951	23.729	1.62644	10.6021	29.6245	8.7481	2.79419	-0.74175	1.96322	2.70497	0.0332693	5.73101	141.779	0.0397531	8.18875	154.62	1.42885	2.9257	3.85962	1.31921
Ch. cristata	SB300	42.7487	20.2795	1.19915	19.4388	2.10798	11.6299	21.9599	2.60561	1.88823	0.7095	1.6125	0.917333	0	0	0	0	0	0	0	0	0	0
Diploscapter	JU359	38.1567	19.8082	1.16581	17.6177	1.92631	9.86725	14.0192	0.545623	1.42078	-0.817	0.79335	1.53367	0	0	0	0	0	0	0	0	0	0
M. longespiculosa	DF5017	44.0939	26.5535	1.22492	19.8182	1.66057	9.72475	16.4571	1.22357	1.69229	0.911062	2.07045	1.19325	0	0	0	0	0	0	0	0	0	0
O. dolichura	DF5033	43.8798	21.3045	1.1521	20.3892	2.05965	12.6016	22.6993	2.12162	1.8013	-1.66779	1.1825	3.10521	0	0	0	0	0	0	0	0	0	0
O. tipulae	CEW1	46.9834	23.6262	1.21875	21.1756	1.98861	11.2909	23.708	3.85259	2.09974	-3.44	1.36095	4.687	0	0	0	0	0	0	0	0	0	0
P. typica	DF5025	51.0265	29.6249	1.32229	21.9725	1.72242	15.9711	24.1394	3.63	1.51145	-2.56387	2.82725	5.39113	0	0	0	0	0	0	0	0	0	0
P. strongyloides	DF5013	62.1748	36.2756	1.16006	28.7838	1.71396	14.0247	32.0771	8.04219	2.28718	1.89814	2.94765	1.935	0	0	0	0	0	0	0	0	0	0
P. strongyloides	DF5022	55.8546	28.546	1.27487	24.5529	1.95665	13.0869	26.9321	3.85683	2.05794	0.209625	2.72835	2.71706	0	0	0	0	0	0	0	0	0	0
P. strongyloides	DF5040	54.4024	33.5769	1.18897	24.853	1.62023	12.6807	27.2001	7.25476	2.145	-0.52245	1.23542	1.76085	0	0	0	0	0	0	0	0	0	0
P. teres	EM437	48.0775	28.4827	1.20544	21.7995	1.68795	11.0352	24.5493	4.22588	2.22463	0.927188	2.36715	1.44319	0	0	0	0	0	0	0	0	0	0
P. teres	JU760	55.0402	29.8969	1.23809	24.5925	1.841	15.6922	25.4168	2.24823	1.61971	-1.76569	2.0253	3.69262	0	0	0	0	0	0	0	0	0	0
P. entomophagus	RS0144	60.0665	26.6314	1.17247	27.6489	2.25548	12.631	29.5998	4.19862	2.34342	-3.01	1.68345	4.5795	0	0	0	0	0	0	0	0	0	0
P. maupasi	RS0143	69.2819	33.3445	1.2435	30.8812	2.07776	17.4421	34.7959	5.12623	1.99494	-1.43333	3.20565	4.6655	0	0	0	0	0	0	0	0	0	0
P. pacificus	PS312	54.0487	30.4701	1.11868	25.5105	1.77383	11.8713	25.72	3.21297	2.16656	-1.36095	1.7673	3.12825	0	0	0	0	0	0	0	0	0	0
R. axei	DF5006	48.391	27.0453	1.33104	20.7594	1.78926	13.2035	19.0059	2.10424	1.43946	-1.17273	4.18664	5.35936	0	0	0	0	0	0	0	0	0	0
R. sp	SB347	53.2663	30.919	1.25967	23.5726	1.72277	13.2304	26.4278	5.78291	1.9975	-1.51933	3.07665	4.65117	0	0	0	0	0	0	0	0	0	0
R. sp	TMG33	48.83	32.4674	1.20689	22.1262	1.50397	13.8547	22.7492	4.86071	1.64199	-0.175071	1.79167	2.064	0	0	0	0	0	0	0	0	0	0
R. regina	DF5012	62.6548	32.9991	1.15104	29.1277	1.89868	15.6336	34.0813	6.86739	2.18	-0.145125	1.68237	1.8275	0	0	0	0	0	0	0	0	0	0
T. palmarum	DF5019	56.118	40.3962	1.12475	26.4116	1.38919	14.909	25.5254	2.54348	1.71208	-0.0516	0.774	0.8256	0	0	0	0	0	0	0	0	0	0
