# Supplementary material for: Evolution of mitotic spindle behavior during the first asymmetric embryonic division of nematodes
Source: PLoS Biol. 2018 Jan 22;16(1):e2005099. doi: 10.1371/journal.pbio.2005099 (PMC5794175; doi:10.1371/journal.pbio.2005099)
Supplement: S5 Table — (XLSX) [file pbio.2005099.s012.xlsx]

## Sheet: Fig 2 Data
		S5 Table:Numerical values underlying Fig 2A, mean and standard deviation values for each strain,
species	strain	initial position_mean	initial position_SD	MaxamplPost_mean	MaxamplPOST_SD
C. brenneri	CB5161	-0.507937	1.20246	9.01348	1.4311
C. brenneri	JU1324	-1.87856	0.909844	2.77902	1.93926
C. brenneri	JU1379	-3.18469	1.45781	7.97265	1.12021
C. brenneri	JU1396	-1.90568	1.83056	7.36336	2.33251
C. brenneri	JU1813	-1.05545	1.4076	5.11993	1.8625
C. brenneri	JU1817	-0.946	1.1902	7.26828	1.49305
C. brenneri	JU1886	-4.98083	1.43241	2.65364	1.3939
C. brenneri	LKC28	-1.81406	0.70777	6.67869	1.92105
C. brenneri	NIC42	-0.749812	2.2584	6.74715	2.83055
C. brenneri	PB2801	-1.8447	1.16028	4.5846	2.53364
C. brenneri	SB129	-1.935	0.988345	7.24268	2.48284
C. brenneri	SB280	-2.1414	1.46667	4.54983	2.01577
C. brenneri	VX0038	-3.225	1.8391	3.43499	3.28031
C. brenneri	VX0044	0.1806	1.53233	6.67876	1.98116
C. brenneri	VX0049	-2.09625	1.71381	8.9955	2.03065
C. briggsae	ED3036	-3.62006	1.2842	5.58921	1.4012
C. briggsae	ED3082	-2.01562	1.59704	5.88839	1.90834
C. briggsae	ED3083	-2.33813	1.63778	6.44605	1.70537
C. briggsae	ED3092	-2.15717	1.0081	4.53099	2.13555
C. briggsae	HK104	-3.9	1.33	3.39753	1.32611
C. briggsae	HK105	-3.06733	1.19373	2.93185	1.24588
C. briggsae	JU1018	-2.81172	0.914316	3.8598	1.4405
C. briggsae	JU348	-2.28975	1.36521	3.11468	1.32358
C. briggsae	JU372	-2.709	0.852442	2.79912	1.00781
C. briggsae	JU403	-3.63964	1.35391	4.17509	1.61963
C. briggsae	JU432	-2.3994	0.866319	3.2819	1.02994
C. briggsae	JU441	-2.5413	1.01226	2.74848	1.2278
C. briggsae	JU793	-2.87025	1.28261	2.75868	1.01188
C. briggsae	JU795	-2.70094	0.934336	3.10852	0.635898
C. briggsae	JU837	-2.8767	1.38076	3.23989	1.16405
C. briggsae	PB800	-3.98467	1.56795	3.79505	1.14105
C. briggsae	PB826	-2.59843	0.622811	2.48649	0.880391
C. briggsae	QR24	-3.2637	1.28935	5.56834	1.66569
C. briggsae	VT847	-2.17365	0.876531	3.50589	1.03843
C. elegans	CB4856	-1.49342	1.57879	6.82456	0.939049
C. elegans	JU258	-0.883154	1.12441	7.27788	1.12146
C. elegans	LKC34	-1.63093	1.15698	7.08267	1.08347
C. elegans	N2	-1.57564	1.11877	6.32256	1.02751
C. latens	VX0081	3.76519	2.36132	6.28216	2.67357
C. latens	VX0084	1.84118	1.58894	6.46334	1.45285
C. latens	VX0088	-1.94038	1.6908	5.44647	2.62352
C. nigoni	JU1325	-1.46862	1.07451	4.72357	1.85793
C. nigoni	JU1433	-0.74175	1.63683	8.18875	1.60237
C. remanei	EM464	-2.48325	0.961149	7.24346	1.40718
C. remanei	JU1082	-2.666	1.24515	7.56526	1.80887
C. remanei	JU1184	-1.5738	2.18184	1.96119	0.742432
C. remanei	JU825	-1.4835	1.73072	7.45025	1.89402
C. remanei	MY204	-2.26467	1.34349	5.68779	0.697532
C. remanei	MY28	0.26445	1.84911	5.45839	2.16338
C. remanei	PB213	0.689654	1.78871	9.09734	1.18797
C. remanei	PB214	0.903	2.48164	7.29181	2.48495
C. remanei	PB219	-1.9135	2.64455	10.1114	2.41932
C. remanei	PB4641	-1.52036	0.562704	1.89638	0.649683
C. remanei	SB146	-2.40263	2.26361	4.18112	1.01482
C. remanei	VX0003	-1.73433	2.29507	1.56339	0.45271
C. sinica	JU1201	2.20017	1.47451	3.74251	1.6036
C. sinica	JU727	0.331714	2.31974	7.00488	1.6319
C. sinica	JU800	-2.01123	2.11198	7.24754	1.38144
C. sinica	SB378	-2.41627	1.85479	5.75956	1.66074
C. tropicalis	JU1373	-2.56065	1.23547	6.72618	0.988434
C. tropicalis	JU1428	-3.02075	1.41228	1.85502	0.897348
C. tropicalis	JU1630	-2.20913	1.09153	1.785	0.434512
C. wallacei	JU1873	-2.451	2.32627	4.97284	1.68595
C. wallacei	JU1904	-4.28045	1.70682	4.7078	1.8378
C. doughertyi	JU1333	-2.46021	2.68469	4.15089	1.75835
C. doughertyi	JU1771	-0.338625	3.11585	4.33248	1.29452
C. afra JU1199		-0.6235	1.3633	6.66896	1.78014
C. afra JU1286		-1.34375	1.21786	4.49724	1.70311
C. afra JU1593		-1.33838	1.50863	4.81557	1.98458
C. imperialis EG5716		-0.975563	0.928594	5.94297	1.94661
C. imperialis JU1905		-0.03225	1.79322	3.29378	1.03934
C. yunquensis EG6142		-2.4123	1.00163	6.84355	0.980755
C. nouraguensis JU1825		-1.4577	1.25667	4.97984	1.14404
C. nouraguensis JU2079		-0.387	1.37768	5.38334	1.92256
C. macrosperma JU1853		3.38267	2.46815	3.52644	1.41723
C. macrosperma JU1857		-0.422833	2.2925	5.47317	2.0417
C. macrosperma JU2083		-0.1935	1.51632	3.29401	1.10365
C. japonica DF5081		0.9546	1.61545	12.456	1.81692
C. japonica VX0130		-0.0552857	1.75594	9.04497	1.96716
C. japonica VX0158		-1.15667	1.30393	8.29827	2.06953
C. kamaaina QG122		0.443437	2.32262	4.87137	1.56126
C. drosophilla DF5077		2.95983	1.27355	5.41651	1.61566
C. sp. 2 DF5070		1.9995	1.07886	3.60687	1.43718
C. sp. 8 QX1182		-4.41825	2.42259	5.22058	2.51381
C. castelli JU1427		1.58383	2.18233	3.8684	0.929259
C. angaria PS1010		0.359357	1.90352	4.6402	1.15144
C. angaria RGD1		-0.146591	1.59567	4.2552	0.785483
C. virilis JU1528		-5.81421	2.59191	6.25053	2.4415
C. virilis JU1968		-9.62125	1.92007	6.30422	3.23888
C. portoensis EG4788		-1.09005	1.97787	5.74584	1.4413
C. portoensis EG5625		-2.68555	2.45546	4.30873	1.16568
C. guadeloupensis NIC113		-2.17687	2.61177	6.36034	1.81079
C. plicata SB355		-1.38317	2.71803	8.70335	2.78643
C. sp. 1 JU1667		-0.695167	2.28584	0	0
D. coronatus JU359		-0.817	0.5751	0	0
R. sp. SB347		-1.51933	0.957293	0	0
R. sp. TMG33		-0.175071	1.43779	0	0
Rh. axei DF5006		-1.17273	1.02343	0	0
Pe. typica DF5025		-2.56387	2.64559	0	0
O. tipulae CEW1		-3.44	2.91628	0	0
O. dolichura DF5033		-1.66779	1.77362	0	0
Ch. cristata SB300		0.7095	3.03441	0	0
P. pacificus PS312		-1.36095	2.42473	0	0
P. entomophagus RS0144		-3.01	1.32422	0	0
P. maupasi RS0143		-1.43333	6.23625	0	0
Pe. strongyloides DF5013		1.89814	2.95924	0	0
Pe. strongyloides DF5022		0.209625	2.11877	0	0
Pe. strongyloides DF5040		-0.52245	2.88764	0	0
Pe. teres EM437		0.927188	1.08036	0	0
Pe. teres JU760		-1.76569	1.69145	0	0
Rha. regina DF5012		-0.145125	3.49082	0	0
M. longespiculosa DF5017		0.911062	1.7615	0	0
T. palmarum DF5019		-0.0516	1.0211	0	0
