# Supplementary material for: Evolution of mitotic spindle behavior during the first asymmetric embryonic division of nematodes
Source: PLoS Biol. 2018 Jan 22;16(1):e2005099. doi: 10.1371/journal.pbio.2005099 (PMC5794175; doi:10.1371/journal.pbio.2005099)
Supplement: S6 Table — (XLSX) [file pbio.2005099.s013.xlsx]

## Sheet: KW_Fisher
	S6 Table: Trait distribution
	p-value >0.05 are show in grey
Parameters	p-value , Kruskal-Wallis for all species	P-value Fisher test for variance comparison selfers/outbreeders
Cell length	0.0204146970947705	0.0000746074749466918
Cell width	2.95955711146505E-06	0.0249946147391942
Relative cell asymmetry	0.000504127420400936	0.872899472506361
Division plane in microns	0.00230924735948263	0.0989999570389131
Cell aspect ratio	0.0000537604994086813	1
Initial Spindle Length	5.79494729539429E-06	0.593392317723968
Final Spindle Length	0.00118373729914719	0.141701805941451
Spindle elongation speed	8.6586566109825E-08	1
Spindle elongation fold	0.0227783295720017	1
Spindle initial position	0.00118373729914719	0.397380446280786
Spindle final position	0.276441469447837	0.0240090973958721
Spindle displacement	0.000770642089594258	0.746726728407587
Frequency Anterior centrosome	0.0702763004339326	0.965975673845079
Max amplitude Anterior centrosome	0.0000780047667510154	0.156414356637517
Oscillation duration Anterior centrosome	0.000183499200512937	0.746726728407587
Frequency Posterior centrosome	0.0204146970947705	1
Max amplitude Posterior centrosome	0.000271378944382105	1
Oscillation duration Posterior centrosome	0.0204146970947705	0.00281489756686515
Oscillation asymmetry_max	0.00177094390294764	0.746726728407587
Mean amplitude Anterior centrosome	0.0011804409128244	0.113902684812333
Mean amplitude Posterior centrosome	0.0162753671698719	0.507289158914715
Oscillation asymmetry_mean	0.0204146970947705	0.746726728407587
