# Supplementary material for: Evolution of mitotic spindle behavior during the first asymmetric embryonic division of nematodes
Source: PLoS Biol. 2018 Jan 22;16(1):e2005099. doi: 10.1371/journal.pbio.2005099 (PMC5794175; doi:10.1371/journal.pbio.2005099)
Supplement: S7 Table — (XLSX) [file pbio.2005099.s014.xlsx]

## Sheet: Fig 3D Data
	S7 Table: P-values corresponding to the matrix of pair-wise correlations, after 1000 random sampling (Fig 3D)
	Cell length	Cell width	Relative cell asymmetry	Division plane in microns	Cell aspect ratio	Initial Spindle Length	Final Spindle Length	Spindle elongation speed	Spindle elongation fold	Spindle initial position	Spindle final position	Spindle displacement	Frequency Anterior centrosome	Max amplitude Anterior centrosome	Oscillation duration Anterior centrosome	Frequency Posterior centrosome	Max amplitude Posterior centrosome	Oscillation duration Posterior centrosome	Oscillation asymmetry_max	Mean amplitude Anterior centrosome	Mean amplitude Posterior centrosome	Oscillation asymmetry_mean
Cell length	1	0	1	0	1	0	0	0	0.981	0.996	0.187	0.657	0.426	0.977	0.96	0.275	0.702	0.852	0.998	0.899	0.552	0.984
Cell width	0	1	1	0	0	0.003	0	0.385	0.98	1	0.381	0.998	0.315	0.879	0.635	0.167	0.628	0.562	1	0.731	0.278	0.999
Relative cell asymmetry	1	1	1	0.678	1	1	1	0.988	0.993	0.922	0.035	0.997	0.966	0.9	0.898	0.876	0.974	0.996	0.973	0.928	0.973	0.98
Division plane in microns	0	0	0.678	1	1	0	0	0.002	0.779	0.944	0.983	0.646	0.725	0.978	0.839	0.293	0.782	0.759	0.99	0.92	0.601	0.984
Cell aspect ratio	1	0	1	1	1	1	1	1	1	0.997	1	0.998	0.859	0.871	0.834	0.911	0.878	0.974	0.973	0.78	0.8	0.97
Initial Spindle Length	0	0.003	1	0	1	1	0	0.998	0.00600000000000001	0.999	0.25	1	0.784	0.735	0.914	0.893	0.869	0.944	0.994	0.647	0.857	0.931
Final Spindle Length	0	0	1	0	1	0	1	0	0.019	1	0.83	0.989	0.545	0.754	0.951	0.617	0.616	0.968	0.999	0.715	0.485	0.978
Spindle elongation speed	0	0.385	0.988	0.002	1	0.998	0	1	0	0.861	1	0.757	0.915	0.907	0.648	0.963	0.958	0.758	0.979	0.935	0.972	0.974
Spindle elongation fold	0.981	0.98	0.993	0.779	1	0.00600000000000001	0.019	0	1	0.837	0.865	0.908	0.845	0.669	0.957	0.943	0.953	1	0.93	0.715	0.74	0.751
Spindle initial position	0.996	1	0.922	0.944	0.997	0.999	1	0.861	0.837	1	0.981	0	0.976	0.972	0.997	0.887	1	1	0.773	0.983	1	0.885
Spindle final position	0.187	0.381	0.035	0.983	1	0.25	0.83	1	0.865	0.981	1	0.948	0.971	0.818	0.987	0.961	0.955	1	0.88	0.881	0.984	0.853
Spindle displacement	0.657	0.998	0.997	0.646	0.998	1	0.989	0.757	0.908	0	0.948	1	0.942	0.855	0.988	0.876	0.995	1	0.499	0.892	1	0.623
Frequency Anterior centrosome	0.426	0.315	0.966	0.725	0.859	0.784	0.545	0.915	0.845	0.976	0.971	0.942	1	0.344	0.185	0	0.356	0.103	0.912	0.243	0.298	0.906
Max amplitude Anterior centrosome	0.977	0.879	0.9	0.978	0.871	0.735	0.754	0.907	0.669	0.972	0.818	0.855	0.344	1	0.026	0.51	0.002	0.327	0.381	0	0	0.578
Oscillation duration Anterior centrosome	0.96	0.635	0.898	0.839	0.834	0.914	0.951	0.648	0.957	0.997	0.987	0.988	0.185	0.026	1	0.216	0.217	0	0.871	0.036	0.226	0.921
Frequency Posterior centrosome	0.275	0.167	0.876	0.293	0.911	0.893	0.617	0.963	0.943	0.887	0.961	0.876	0	0.51	0.216	1	0.198	0.019	0.948	0.398	0.201	0.947
Max amplitude Posterior centrosome	0.702	0.628	0.974	0.782	0.878	0.869	0.616	0.958	0.953	1	0.955	0.995	0.356	0.002	0.217	0.198	1	0.445	0.799	0.002	0	0.739
Oscillation duration Posterior centrosome	0.852	0.562	0.996	0.759	0.974	0.944	0.968	0.758	1	1	1	1	0.103	0.327	0	0.019	0.445	1	0.999	0.345	0.483	0.998
Oscillation asymmetry_max	0.998	1	0.973	0.99	0.973	0.994	0.999	0.979	0.93	0.773	0.88	0.499	0.912	0.381	0.871	0.948	0.799	0.999	1	0.397	0.957	0
Mean amplitude Anterior centrosome	0.899	0.731	0.928	0.92	0.78	0.647	0.715	0.935	0.715	0.983	0.881	0.892	0.243	0	0.036	0.398	0.002	0.345	0.397	1	0	0.577
Mean amplitude Posterior centrosome	0.552	0.278	0.973	0.601	0.8	0.857	0.485	0.972	0.74	1	0.984	1	0.298	0	0.226	0.201	0	0.483	0.957	0	1	0.825
Oscillation asymmetry_mean	0.984	0.999	0.98	0.984	0.97	0.931	0.978	0.974	0.751	0.885	0.853	0.623	0.906	0.578	0.921	0.947	0.739	0.998	0	0.577	0.825	1

## Sheet: S6 Fig Data
	S7 Table: P-values corresponding to the matrix of pair-wise correlations using the mean value of parameter per species (S6 Fig)
	Cell length	Cell width	Relative cell asymmetry	Division plane in microns	Cell aspect ratio	Initial Spindle Length	Final Spindle Length	Spindle elongation speed	Spindle elongation fold	Spindle initial position	Spindle final position	Spindle displacement	Frequency Anterior centrosome	Max amplitude Anterior centrosome	Oscillation duration Anterior centrosome	Frequency Posterior centrosome	Max amplitude Posterior centrosome	Oscillation duration Posterior centrosome	Oscillation asymmetry_max	Mean amplitude Anterior centrosome	Mean amplitude Posterior centrosome	Oscillation asymmetry_mean
Cell length	1	9.74827899513642E-08	1	0	1	0.0000167845299999803	2.03293049061415E-10	0.1042203	1	1	0.7564761	1	1	1	1	1	1	1	1	1	1	1
Cell width	9.74827899513642E-08	1	1	1.29683200000841E-06	0.00422598200000002	0.01378448	0.000205432699999952	1	1	1	0.9007835	1	1	1	1	1	1	1	1	1	1	1
Relative cell asymmetry	1	1	1	1	1	1	1	1	1	1	1	1	1	1	1	1	1	1	1	1	1	1
Division plane in microns	0	1.29683200000841E-06	1	1	1	0.000306111699999945	3.93587199498668E-08	0.6266918	1	1	1	1	1	1	1	1	1	1	1	1	1	1
Cell aspect ratio	1	0.00422598200000002	1	1	1	1	1	1	1	1	1	1	1	1	1	1	1	1	1	1	1	1
Initial Spindle Length	0.0000167845299999803	0.01378448	1	0.000306111699999945	1	1	0.000767039500000011	1	1	1	1	1	1	1	1	1	1	1	1	1	1	1
Final Spindle Length	2.03293049061415E-10	0.000205432699999952	1	3.93587199498668E-08	1	0.000767039500000011	1	0.00668716599999997	1	1	1	1	1	1	1	1	1	1	1	1	1	1
Spindle elongation speed	0.1042203	1	1	0.6266918	1	1	0.00668716599999997	1	1	1	1	1	1	1	0.6604372	1	1	1	1	1	1	1
Spindle elongation fold	1	1	1	1	1	1	1	1	1	1	1	1	1	1	1	1	1	1	1	1	1	1
Spindle initial position	1	1	1	1	1	1	1	1	1	1	1	0	1	1	1	1	1	1	1	1	1	1
Spindle final position	0.7564761	0.9007835	1	1	1	1	1	1	1	1	1	1	1	1	1	1	1	1	1	1	1	1
Spindle displacement	1	1	1	1	1	1	1	1	1	0	1	1	1	1	1	1	1	1	1	1	1	1
Frequency Anterior centrosome	1	1	1	1	1	1	1	1	1	1	1	1	1	0.5925039	0.3264308	1.79777400000081E-06	1	0.1645491	1	0.144993	1	1
Max amplitude Anterior centrosome	1	1	1	1	1	1	1	1	1	1	1	1	0.5925039	1	0.09691831	1	0.04306865	1	1	3.05977465586693E-13	0.05917679	1
Oscillation duration Anterior centrosome	1	1	1	1	1	1	1	0.6604372	1	1	1	1	0.3264308	0.09691831	1	0.3610254	1	5.13550799996487E-06	1	0.1357119	1	1
Frequency Posterior centrosome	1	1	1	1	1	1	1	1	1	1	1	1	1.79777400000081E-06	1	0.3610254	1	0.448337	0.00613798099999996	1	1	0.6204784	1
Max amplitude Posterior centrosome	1	1	1	1	1	1	1	1	1	1	1	1	1	0.04306865	1	0.448337	1	1	1	0.00776331500000005	2.07599493151633E-11	1
Oscillation duration Posterior centrosome	1	1	1	1	1	1	1	1	1	1	1	1	0.1645491	1	5.13550799996487E-06	0.00613798099999996	1	1	1	1	1	1
Oscillation asymmetry_max	1	1	1	1	1	1	1	1	1	1	1	1	1	1	1	1	1	1	1	1	1	2.68329802821654E-11
Mean amplitude Anterior centrosome	1	1	1	1	1	1	1	1	1	1	1	1	0.144993	3.05977465586693E-13	0.1357119	1	0.00776331500000005	1	1	1	0.00205693900000004	1
Mean amplitude Posterior centrosome	1	1	1	1	1	1	1	1	1	1	1	1	1	0.05917679	1	0.6204784	2.07599493151633E-11	1	1	0.00205693900000004	1	1
Oscillation asymmetry_mean	1	1	1	1	1	1	1	1	1	1	1	1	1	1	1	1	1	1	2.68329802821654E-11	1	1	1
