# Supplementary material for: Evolution of mitotic spindle behavior during the first asymmetric embryonic division of nematodes
Source: PLoS Biol. 2018 Jan 22;16(1):e2005099. doi: 10.1371/journal.pbio.2005099 (PMC5794175; doi:10.1371/journal.pbio.2005099)
Supplement: S8 Table — (XLSX) [file pbio.2005099.s015.xlsx]

## Sheet: Fig 4A Data
	S8 Table: Repartition of strains on the main PCA axis using all parameters
strain.name	specie.name	Axis1	Axis2	Axis3	Axis4	Axis5	Axis6
PS1010	C.angaria	-0.358119950772297	4.82295118225119	0.0655439350404987	-0.93055434701384	-0.69211846384596	-0.684083889463497
RGD1	C.angaria	0.48812767972503	4.43222526820718	-0.52887907741948	-1.0227923055769	1.4718969762206	-0.507768253529399
CB5161	C.brenneri	-3.47201809704684	1.55454040571307	2.77463365500619	1.77257265973457	0.0388708320372365	-0.234258225185299
JU1324	C.brenneri	0.293713946150359	0.0621271719117268	-0.611723899378535	0.346164772551893	-0.152140974086993	0.777455479087158
JU1379	C.brenneri	-1.77379405762605	-1.36734323641345	0.348873159360602	2.27612306348053	1.67608937781046	-1.22422245429524
JU1396	C.brenneri	-1.9507250794907	-0.458772612689659	0.273475122286533	0.77595843419749	-0.155508730459825	-0.177302860973392
JU1813	C.brenneri	-0.321687521434453	-0.0811256499598842	0.3992970160905	0.393287327775411	0.158452815510955	-0.309732980084199
JU1817	C.brenneri	-2.58348120036672	0.856269628346761	1.59644302062716	0.0332376022671402	-1.63754836185937	-1.05038739028054
JU1886	C.brenneri	0.503996206502544	-0.862854743771537	-1.51499562190643	2.00068501451199	-0.393311295749538	-0.0769752555225706
LKC28	C.brenneri	-1.64819828094645	-0.211878476341465	0.248317407523413	0.438937072959707	-0.430970974649958	0.0761544043799083
NIC42	C.brenneri	-1.78108140817469	0.943311047847059	1.53934621312407	0.773937411552385	-1.04486758125541	-0.521702352991813
PB2801	C.brenneri	-0.719448871355897	0.626561442970215	-0.776071809940623	0.0739302431900758	-1.03077285751301	-0.338231450808105
SB129	C.brenneri	-1.49929995557995	-1.23393473420464	-0.105438612988212	0.789562729625533	-0.0183023053728719	-1.13744400377504
SB280	C.brenneri	-0.822961585575817	0.423203161125623	-0.280038719270298	0.201724198307278	-1.60517991177408	0.0520276321024232
VX0038	C.brenneri	0.0269623340737325	-0.305790014638002	-1.380220531534	0.824763671255194	-1.13928487996689	-0.312882108494415
VX0044	C.brenneri	-1.92758919930476	0.302084337711583	2.5722630449723	0.385438988668137	-0.142488223040708	-1.34510170832088
VX0049	C.brenneri	-3.11223924135496	-1.11376281821738	1.32292090594897	1.87728856441543	1.69898572193337	-1.56023788140739
ED3036	C.briggsae	-1.45253344452043	0.128509436432875	-1.86172149568077	0.638390830747485	-0.494887248530462	-0.0118020074491079
ED3082	C.briggsae	-0.912941441057297	0.411253771428223	-1.26556023881046	0.0576006458788298	-0.415343412604025	-1.44799911998578
ED3083	C.briggsae	-1.30069348791307	0.238272887518218	-0.891422774414452	0.41189205994672	-0.60550249801957	-1.17084857937839
ED3092	C.briggsae	-0.617272612662805	-0.324924674627136	-1.61522220996839	0.0209251470683518	-0.24858258431949	0.265087602582126
HK104	C.briggsae	-0.705392604480245	-0.662343370164328	-4.59017898652851	-0.074070259496488	0.237396629878342	-0.0354465207719152
HK105	C.briggsae	0.0459486727142485	-0.203438286186018	-2.94747572700804	-0.0447357789348401	0.404116951661299	0.585616020297078
JU1018	C.briggsae	-0.583244903842032	-1.37406054743747	-2.2994902712914	-0.206785950076296	0.183069226938343	0.437112133686563
JU348	C.briggsae	0.0371326769558418	0.355200957837975	-2.2036114942257	-0.43100858365312	-0.755723128133702	0.0584353122055007
JU372	C.briggsae	-0.244554635918386	0.017883968387474	-2.48317625186039	-0.902766756224894	-1.16542629026862	0.24376583646383
JU403	C.briggsae	-0.95757804298944	0.19723991812776	-2.73386830826669	-0.0686243797581676	-0.620285727295536	0.27470777843549
JU432	C.briggsae	0.224188185994533	0.914507434140341	-2.0710158953194	-0.219098799870755	-0.931975053506726	-0.557055862292348
JU441	C.briggsae	0.0455946424715761	0.51569042607651	-2.00347408904067	-0.564325228526223	-0.362075947078578	1.0861128732285
JU793	C.briggsae	-0.00757537336188957	0.175977087284341	-2.40453265638879	-0.609572760999115	-1.19949049847513	0.484234125825718
JU795	C.briggsae	-0.465345995034223	0.115562623428104	-2.3419857159966	-0.337676060091595	-1.68401912287754	0.841216109900719
JU837	C.briggsae	-0.322086276637609	0.291411615649379	-2.72432014625145	-0.2922365429798	-1.18248677300812	0.0333679445456315
PB800	C.briggsae	-0.497138474409169	0.626913458139461	-3.04359316499604	0.726385611978425	-0.0875833412759	0.950708602734746
PB826	C.briggsae	0.00313524884309793	0.00432064402784048	-1.95481132618208	-0.0161347075505563	-0.85767328070876	1.05527358292208
QR24	C.briggsae	-0.994074331584131	-0.0945510380879158	-2.29846150384087	0.992052631701014	-0.0227526164647537	1.39318329747557
VT847	C.briggsae	-0.254454711368758	-0.259165002124166	-2.06980870431733	-0.999333271544417	0.279252609254237	-0.175706272721713
DF5077	C.drosophila	-1.30502758291367	1.37460650382127	3.17494717556962	-1.16121999888015	0.272166597479704	1.73218471946894
CB4856	C.elegans	-1.70787192112823	-0.22490870608898	0.433635257791357	0.820377058883893	0.211254333503927	0.957406310458818
JU258	C.elegans	-2.03749340342481	1.38873294601437	0.596789140378597	0.1172469895017	-0.75990080177224	0.662167192390049
LKC34	C.elegans	-1.86730765693007	-0.533125589292198	0.629086596820309	0.843320016465358	0.641886988822342	0.294662742072963
AB1	C.elegans	-1.23230145743611	0.126838494555141	0.227892773695453	0.251571601236352	0.11303386647445	1.27428934594147
AB4	C.elegans	-1.89954631477822	0.044209255397018	0.192105127868814	-0.189008844650175	0.505653679267831	1.1481278829795
CB4853	C.elegans	-1.546440795312	0.227279094337836	-0.116870822401359	-0.337122504232407	0.140368063303118	0.189208218917667
CB4854	C.elegans	-1.60461526576554	0.488698254392726	-0.0600415039919922	0.204274562580491	0.339400269767952	0.661181638826057
CB4932	C.elegans	-1.14877851240801	1.2403403325251	-0.0328672018700965	0.0860773457865758	0.0161526552508159	1.6441837310643
ED3046	C.elegans	-1.37253884257293	0.123191355378276	-0.173686315542219	-0.316599558261377	0.088062026319351	0.623917226599193
ED3077	C.elegans	-1.38200004434559	0.529498836148456	-0.761818251986067	-0.478922719118445	0.987064699848117	0.553794870136464
JU1896	C.elegans	-1.30491095374643	0.78019733736377	-0.413848740575505	-0.438683200612674	-0.074334526286208	1.42868112299646
JU1242	C.elegans	-2.07799003115507	-0.566637498683891	-0.306794133740997	-1.31477843902932	0.603787511271218	0.322552231959455
MY10	C.elegans	-2.3693601819907	-0.0223850918574772	0.102805335135803	-0.399225451290538	0.625545749497042	0.0206275354591858
ED3011	C.elegans	-1.74603047414646	-0.564985508502075	-0.210843770934788	-0.365824574900402	0.760494440242262	0.882331823385041
CX11307	C.elegans	-1.73193472326783	0.437801237498274	0.434788854305817	0.285737648152021	0.5032878939689	1.13884762380067
JU778	C.elegans	-1.7663780376607	0.239593095866757	0.706154769645265	0.767253877586228	0.71340263054851	1.68063098401708
JU775	C.elegans	-2.21682006899291	0.533002938432329	0.204890071963369	-0.0169245927495715	0.362014570362944	0.0281319638586204
N2	C.elegans	-1.769375415634	0.550511428565882	0.510734227487612	0.744031181665191	-0.420122791759106	0.748445412050666
DF5081	C.japonica	-4.11038682013567	-2.60878391935848	3.28774766181922	0.197587243358349	1.23981394799241	0.774320545488219
VX0130	C.japonica	-0.473051753087716	-1.20540329432375	2.7788097876236	1.78095941228762	-1.66809776357111	-1.05403676057755
VX0158	C.japonica	-0.586267565430764	-1.87391209223213	1.57545728862775	1.65358171080675	-2.77295282834222	0.000101115765986939
SB355	C.plicata	-5.02470244073635	-7.33494014270006	2.53708679815341	0.303746548907994	-2.14566284269975	0.909717439607292
EM464	C.remanei	-2.02275049192402	0.0623886440916201	0.00678100112999694	1.12505062638976	0.184497290394358	0.877938043983379
JU1082	C.remanei	-1.85400151339171	0.887330460731168	1.25527987366077	1.7714521244711	2.05266112789009	-1.79348902617519
JU1184	C.remanei	0.716619540431128	2.84017005974823	-1.10576689919455	-0.468410373980933	0.0379668544807564	1.7416369174361
JU825	C.remanei	-3.06805283363437	-0.575223220554186	1.56967107270267	0.853211142679767	-0.225056123155582	-1.23157790021373
MY204	C.remanei	-1.85456321238238	1.39315931238608	-0.511568027473301	-0.355009659551456	-2.34282626773857	-1.33156565784528
MY28	C.remanei	-0.853001827454174	1.75317723135221	1.61295352895395	-0.489539912281179	-0.0378113744150787	-0.813684554236862
PB213	C.remanei	-2.96914232828785	2.46978859865134	1.83100973387846	-0.918699331892667	0.726324911527575	0.0745713398410333
PB214	C.remanei	-2.10123146639344	1.39568114842941	2.20338592201173	-1.29510524241641	-0.573505531006648	-0.811844890231478
PB219	C.remanei	-4.14145414921799	1.02900476407537	2.10351401632637	1.94764316655841	0.339439952811881	-0.562849437208653
PB4641	C.remanei	0.416362336690022	1.97232084111955	-1.44680410127022	-1.36582300926765	0.125197093274415	1.35174081415211
SB146	C.remanei	-0.195277038671591	0.45591153756419	-0.486100295663505	-0.310648951607192	-1.18279892134155	-0.566035714481946
VX0003	C.remanei	1.05963833328765	0.463238856227616	-1.23729562382134	-1.26322303746768	-1.25914471099761	-0.222640689474592
JU1667	C.sp.1	6.84613803261078	1.12431173783404	0.582826469362756	0.381630703097682	1.39793617328942	0.4708131784827
JU1333	C.doughertyi	-1.48934576494397	-0.503425487390518	1.4358627307821	3.44660106376735	0.368340445401412	0.904708668313689
JU1771	C.doughertyi	-0.363532785875869	-1.87107304849306	1.67686946347264	-0.284406690555128	0.365704529050163	0.443250550088593
JU1373	C.tropicalis	-1.37003434070794	-0.17389682187509	0.0969564127891081	1.87990675112728	1.36900275178947	0.049840764312588
JU1428	C.tropicalis	0.951289760083341	0.54297191897876	-1.7096067245975	-0.206519266775486	-0.150588341499057	-0.150544671279878
JU1630	C.tropicalis	0.530932648700689	-0.141308687057599	-1.75915126134494	-1.62544314957498	-1.19205223309682	-0.821269063599103
JU1427	C.castelli	0.0956609031203516	4.45583238925637	0.0866367859029895	-2.04545728962594	-0.652116890501484	-0.333998355733613
JU1528	C.virilis	-1.63107556516009	-1.93825887707125	-2.32030199398702	2.04183037420344	1.78583163308799	0.38763702675255
JU1968	C.virilis	-1.64189526140997	-2.37307715381463	-4.37775627338475	4.09505839787069	0.333277959360472	0.498039068657468
EG5716	C.imperialis	-1.99072378317177	0.00298144323368157	-0.329647817799314	-1.13315818424205	2.55708429661967	-0.511628403889037
JU1905	C.imperialis	-0.022255267058555	0.667520798510631	-0.619208605980736	-2.06988249374189	0.862035719418318	-0.427586184006094
QG122	C.kamaaina	-1.07271431406699	2.05691113568594	2.55787812083842	-0.017979421285781	-0.410068084779449	0.119164349178636
JU1873	C.wallacei	-0.508367337068388	-0.258589250614006	-0.916113561945946	0.211434522744504	1.8165354476721	-0.749600611534424
JU1904	C.wallacei	-0.815083450711517	1.07077906705865	-1.60423658224099	0.910636269214675	-0.683286330124144	-0.123563920335302
JU1825	C.nouraguensis	-0.777721037035812	0.358065213993894	0.447075043431655	0.180998963001408	1.91508677075624	-0.368145529719337
JU2079	C.nouraguensis	-1.39921455952136	0.711565615074792	1.56282033763588	-0.231800601259153	-0.133124655251482	-0.844745257749453
JU1853	C.macrosperma	-0.989243301628608	-0.687824289305342	1.51616969554912	-4.58937558392852	-0.500182043165277	0.454424978598329
JU1857	C.macrosperma	-1.79828111793428	-0.418144476629526	0.151269220476083	-1.88347603972231	0.487178775345816	-0.184244861594748
JU2083	C.macrosperma	-0.230110116027393	0.0601069260841341	0.717505677687184	-1.42524486993706	-0.905293998289715	0.112142660393052
EG6142	C.yunquensis	-1.87838940945268	-0.405245789411708	-1.00674723581666	-0.888354558075813	1.11598676251729	-1.13220184375611
DF5070	C.sp.2	-0.147867613909698	1.50211158486665	2.2824204622673	-1.38950520697086	-0.330640353996797	1.29086413927412
NIC113	C.guadeloupensis	-1.55367248016753	-0.672823999860723	1.29510199077014	2.54472510082611	0.0138089995435983	-0.926682730253887
VX0081	C.latens	-1.57970371246525	1.94285118803861	3.95578264212893	-1.74483020339382	-2.00214571609184	-0.270374954855108
VX0084	C.latens	-1.77666400781389	0.679200097439659	1.78994318179943	-1.83129339902226	-2.22901021388542	-0.859464738766986
VX0088	C.latens	-1.15864521489521	1.26535172015575	-0.0465063466389677	0.302829219195514	0.632218966071539	-0.222510353028006
JU1201	C.sp.5	-0.459745458020191	0.0959551109184051	1.32022710195733	-3.03634031119814	-0.139376783048326	-0.70203920825463
JU727	C.sp.5	-1.43863606396245	0.698016904969143	1.63775406190543	0.011753279828572	0.05421694002403	0.927011199387539
JU800	C.sp.5	-2.23801547763645	0.571552738092317	1.01975669676554	1.82580077152647	1.80598223661406	-0.414854733990482
SB378	C.sp.5	-1.47900503782173	-0.27417696021424	-0.132618008355535	0.418094102603844	0.367961219108435	-1.38895105259014
EG4788	C.portoensis	-1.83242886393466	-2.78416259490141	0.507642975679204	0.0271546025255271	1.10517404981175	0.723480299893922
EG5625	C.portoensis	-0.81815838872681	-4.03540979110817	-0.398455653707211	0.970108560631151	1.20330986878271	0.19886298340142
JU1199	C.afra	-2.25933543680163	-2.08483653559055	-0.852523160297971	-2.71714331140666	1.02223811185383	-0.9992187075857
JU1286	C.afra	-1.63033765515889	-1.91414923284903	-1.15768524360997	-2.82199028770483	1.26616972788102	-0.539976200909166
JU1593	C.afra	-0.921321795103823	-0.137088235213788	-1.1858175624211	-1.83685242274476	0.874740678753098	-0.0626348354801948
QX1182	C.sp.8	-1.54643837123372	0.726060714486479	-2.36948898871553	0.263309103099083	-2.17535410601423	-0.437344661490444
JU1325	C.nigoni	0.137085510321785	0.995099120642041	0.270474253057534	0.887040657964328	-0.755503890139597	-0.32383291460251
JU1433	C.nigoni	-2.7605090796391	-1.42525655071507	0.265235420247799	-2.08159723649279	2.86224686463308	-2.06251135809452
SB300	Ch.cristata	7.70124410895382	3.30606730620227	0.955544442706988	-0.0501786620114354	0.631422177178869	-2.32564376712828
JU359	Diploscapter	8.32644726809862	6.33561341271585	0.647362639280171	2.29598696253114	1.73619897343222	-0.431999350012722
DF5017	M.longespiculosa	6.91947159062465	4.19687444452275	1.3236969035639	0.171218365468325	0.77965860548043	1.46293988226
DF5033	O.dolichura	7.71429180057051	2.32253411101564	0.0636227848650389	1.62886654467383	0.871028242352822	-1.9714532139178
CEW1	O.tipulae	6.81320042913995	1.303738253764	-1.35293598152495	0.853638399150187	0.88569561666055	-1.97147679219347
DF5025	P.typica	6.07694480448838	-0.538782068959872	1.03730100776636	1.93150127596426	-2.57555412976413	0.87520061119122
DF5013	P.strongyloides	5.06089775497758	-5.6160630045709	1.01310715810283	-2.95303880992872	0.2322579208032	0.776915456998559
DF5022	P.strongyloides	6.22914332135136	-1.49673603300101	0.987196012547338	-0.889598336757615	-1.07767537570522	-1.03567655194825
DF5040	P.strongyloides	5.65474393762276	-2.23930018475951	0.289132438396232	-1.56568352932623	2.11170716506364	0.887738838123839
EM437	P.teres	5.9995584755791	0.839825896613075	0.628446021455156	-1.85233891460362	0.909177567720511	0.33687718468067
JU760	P.teres	6.67982329764122	-1.63380826496275	1.42557561713709	1.79073037789933	-1.12245201303216	0.24423840815148
RS0144	P.entomophagus	6.74280591402286	-3.52053235352675	-1.25259695563837	0.199363246940042	0.439833976557851	-3.35972295283607
RS0143	P.maupasi	5.78663109634021	-7.63169316919358	1.05455289529368	0.0597343437565244	-2.70794353540789	-1.43117678336869
PS312	P.pacificus	6.31089447549112	-1.48626414290363	-0.21907071917982	-0.0600656253432325	1.4995657864473	0.228892438055033
DF5006	R.axei	6.24977766884697	1.90143096997437	1.0243263136571	1.67771588101789	-3.69873616990465	1.09336442797929
SB347	R.sp	5.47092916299107	-1.56801730954249	-0.0480459721687857	-0.444390264572187	-1.14531549366811	0.493718234170353
TMG33	R.sp	6.063984697463	0.129710781122081	1.47438680216058	0.203460284222222	0.654648644967526	2.38786312152894
DF5012	R.regina	5.93900544756639	-5.99830059662115	0.937182309655496	-1.39319839075114	0.771876187514251	-0.906023382451677
DF5019	T.palmarum	6.04228606778634	-2.79323586187334	2.36963798402291	0.498519131457094	2.28218883548344	3.85416575672842

## Sheet: Fig 4B Data
	S8 Table: Repartition of strains on the main PCA axis using all parameters except oscillations variables (Fig 4B)
strain.name	specie.name	Axis1	Axis2	Axis3	Axis4	Axis5	Axis6
PS1010	C.angaria	4.49389268074851	1.5856653495166	0.189112318678242	-0.107613331322647	1.15365452568242	-0.0747953732114479
RGD1	C.angaria	4.3026975706578	1.06377330917149	-0.652528475004499	-1.82002396359135	0.0209144009827827	-0.0767013629979821
CB5161	C.brenneri	1.32409179512736	0.46674226107299	1.05740472807461	1.41214227566814	-0.535420948343748	-0.16343377504872
JU1324	C.brenneri	0.00691890423609094	-0.695482333443666	-0.0609989218249318	0.260575550592917	-0.807336782087051	0.242049242976118
JU1379	C.brenneri	-1.09536414223718	-2.25700341845573	-0.727932151567455	-0.639800198398961	-0.576555932270436	1.11582105453531
JU1396	C.brenneri	-0.569261573476302	-0.686466387519065	0.446973981850092	0.005153478018881	-0.217118812678323	1.45078414120032
JU1813	C.brenneri	0.0415959808026145	-1.18117293141443	0.603889770901516	-0.235929972316527	-0.205414385920588	0.52030342811584
JU1817	C.brenneri	0.442256631058646	1.12116140694754	1.32758210848263	1.4776243932885	1.36257130994317	1.25661365290064
JU1886	C.brenneri	-0.813749684524588	-1.05436033727297	-1.95673427680221	1.40376213428268	-0.081071266375481	0.912784230977338
LKC28	C.brenneri	-0.488897793396186	0.420354797593822	0.0572998065060637	0.759061786854746	-0.0705699556478765	0.316104361262793
NIC42	C.brenneri	0.836256037706833	0.0971371105041023	1.07549335589527	1.25315164310412	0.467479102230783	0.132878531273806
PB2801	C.brenneri	0.382251835712675	-0.403603742655069	0.0365598824090696	0.447412553164646	0.579538936505088	0.726636171116957
SB129	C.brenneri	-1.16677668893725	-1.71111868828323	0.256167352879539	-0.463359157196224	0.474239170756716	1.23330728051018
SB280	C.brenneri	0.107434549610611	0.512645587396976	0.101104158364831	1.40510634622913	0.619489637015359	0.824413751137049
VX0038	C.brenneri	-0.396261132387181	-0.873957400671443	-0.867626940777064	0.937614894372715	0.597935129375201	0.449326091700987
VX0044	C.brenneri	0.326549473624331	0.0369245312899894	1.60781320951805	0.545428048521803	0.701894582713819	-0.278106162502545
VX0049	C.brenneri	-1.07083313581137	-1.26373310655065	-0.195740668493697	-0.606348061532866	-0.184098935798468	0.423573018184637
ED3036	C.briggsae	-0.375104237731663	0.649094214599512	-1.88254953527581	0.730372192906021	0.385153632566523	-0.34759855338138
ED3082	C.briggsae	0.224746680233477	-0.453340442000062	-0.869711476241801	-0.396096139993965	1.49710370096582	-0.81985456732805
ED3083	C.briggsae	-0.0154823281740794	-0.0233707489911645	-0.931590643483664	0.318015466332632	1.31340241276654	-0.651894664674824
ED3092	C.briggsae	-0.603500384704622	-0.348444919648808	-0.842436431430372	-0.0987568139324008	-0.0830199719307987	-0.902376221749799
HK104	C.briggsae	-1.18650745826152	-1.05882063528797	-2.9345677857066	-1.17118450149104	0.17645372315108	-1.69824119024565
HK105	C.briggsae	-0.557964725588741	-0.313561393698834	-2.0710820634264	-0.580707831326695	-0.43902441994171	-0.77301652919594
JU1018	C.briggsae	-1.72595781809207	-0.236404377356168	-1.42695023295724	-0.50877517381104	-0.235840831982547	-0.78733137999255
JU348	C.briggsae	0.0314427173411004	0.00539500031374426	-1.12754558238161	-0.0292950716122377	0.566075383217823	-0.703188285295799
JU372	C.briggsae	-0.556526684126874	0.951421549704539	-1.35015243872679	0.411934703228363	0.808579866543381	-0.610379382266185
JU403	C.briggsae	-0.412982513039173	0.710372358555198	-2.0205249873157	0.372893437411848	0.381434724910235	-0.216446779099455
JU432	C.briggsae	0.652661656261327	-0.102714747927673	-1.26927184661562	0.189711669459466	1.12962907586182	-1.14457820469435
JU441	C.briggsae	0.069008752954501	0.8024787168335	-1.1402125837448	0.166536865070139	-0.448068261474776	-0.103557870711766
JU793	C.briggsae	-0.310964071489857	0.958362378652468	-1.43540632230261	0.590614119118235	0.609677557471706	-0.259911151476559
JU795	C.briggsae	-0.464041157565164	0.69882591524852	-1.16995120068522	1.19851790560216	0.354673845757961	-0.705304542577309
JU837	C.briggsae	-0.17095474040417	0.145137430206538	-1.5213847375458	0.352270771237846	0.803525736558538	-0.55987514387189
PB800	C.briggsae	0.139180598924169	0.381952370565011	-2.74773188281011	0.527491167297976	-0.553824181425797	-1.07802444866825
PB826	C.briggsae	-0.38573814728097	0.326834269254555	-1.1400901405509	0.75575669793438	-0.296111819355296	-0.605211039191049
QR24	C.briggsae	-0.425565068712454	-0.606912013347349	-1.62846989878389	0.25806910491928	-1.27066170861962	-0.746674062834169
VT847	C.briggsae	-0.65092907085586	0.809705363875911	-1.4671503309451	-0.889537986044108	0.565005094817965	-1.18447655960857
DF5077	C.drosophila	1.26635121291449	1.42560916454727	3.05145887149312	-0.213845916831371	-1.65440625953137	-0.755806372778001
CB4856	C.elegans	-0.405515295602682	-0.10748273812723	0.177336926418223	0.557941836354564	-1.29980913708659	-0.487418015688945
JU258	C.elegans	0.961621354350223	1.05975129101288	0.582652711481217	0.979123064801174	-0.407267528388012	0.00749743526091328
LKC34	C.elegans	-0.670375359410665	-0.0787459184713681	0.0220909299368936	0.148719974167928	-0.891975278353322	0.0769739377783074
AB1	C.elegans	-0.162380874318909	0.530942851032867	0.188063959813802	0.500730121674175	-1.2315284190904	0.0414136083933706
AB4	C.elegans	-0.434885709199821	1.301749145948	-0.00435873837326521	0.115777769359253	-1.11472874609593	0.239979878440056
CB4853	C.elegans	-0.171802945534894	0.907192872777794	-0.0846822038592992	-0.1014095685089	-0.0848055636620164	0.176841188987892
CB4854	C.elegans	0.134503242688582	0.57466657347569	-0.17156879613342	0.0210706248600251	-0.681467999563722	-0.115912807996926
CB4932	C.elegans	0.823397609238087	1.1477479681368	-0.0489262403912762	0.631551542122265	-1.38200375643198	0.188656719551591
ED3046	C.elegans	-0.274300819289319	0.846282372202189	-9.92790593048187e-05	0.0409172055071721	-0.46957551175886	0.134543038542728
ED3077	C.elegans	0.0837122288973768	1.04504153752133	-0.776475990547887	-0.808956296245457	-0.619958892114097	-0.276020569480832
JU1896	C.elegans	0.268246373268563	1.29029604822691	-0.0519056598657573	0.319628426440656	-1.03197036691837	0.261661377105954
JU1242	C.elegans	-1.22591019917123	2.00273184736559	-0.18024254275378	-0.661417701479032	-0.119262502828782	0.638363408061248
MY10	C.elegans	-0.552493828558052	1.38376312006537	-0.221312323507275	-0.41356631990404	-0.0730436330492115	0.115901295231061
ED3011	C.elegans	-1.00365741524954	0.988704703435863	-0.239561274693697	-0.368275783354315	-0.937643453843608	-0.553336409061938
CX11307	C.elegans	0.0611792267138097	0.954904787224409	0.0259587817286446	0.332512229537428	-1.25090427175713	0.231715464516087
JU778	C.elegans	-0.0638641367239593	0.675241295794422	0.0993113564001672	0.529039285151264	-1.94022714884861	-0.0506453434219129
JU775	C.elegans	0.0993427308334052	1.01237013479143	-0.13074755337578	-0.131114050687017	-0.063155445463051	0.547007265111369
N2	C.elegans	0.251750921905887	0.479246242319338	0.180310309281596	1.14622999206138	-0.778342484550566	-0.315060176450737
DF5081	C.japonica	-2.7062961554283	0.0230505503998148	2.56533573191725	-0.374367712486414	-1.92599336819356	-0.356466640621995
VX0130	C.japonica	-0.594934418935364	-2.50689136446354	2.42289297875688	1.68614787478821	0.741067924245272	-0.898120318613043
VX0158	C.japonica	-1.58059884970022	-1.81689429933236	1.82143603168183	2.77368006383447	0.549580397138833	-0.881128287414095
SB355	C.plicata	-7.87932297603973	1.18905032591216	2.12722922577011	2.85248171916331	-0.0147297689650064	-0.550438774189054
EM464	C.remanei	-0.283385530090775	0.463908027662716	-0.609191118275877	0.961125632630645	-1.13173639667237	-0.154178248921225
JU1082	C.remanei	0.999511846071821	-0.602190206294074	-0.604742125459138	-0.515103536908016	-0.248688729805693	2.34306876396559
JU1184	C.remanei	2.42856582221533	1.669000947795	-0.914698072634829	0.462237845233316	-1.20679763652021	-0.136387470398037
JU825	C.remanei	-0.823045131764953	0.343529977638178	0.597035210790699	0.64869358143627	0.764263958335929	0.536905348608757
MY204	C.remanei	0.753461165712435	1.46789912721341	-0.178991729067042	1.79434793950713	2.196309105667	0.809086026321586
MY28	C.remanei	1.68370658642205	0.858970854638769	1.12932285480188	-0.0686268922678593	0.627599766862332	0.230036325632077
PB213	C.remanei	1.96300719245395	2.04843185213071	1.40475635538096	-0.627324819744332	-0.548213276120975	1.04526329813607
PB214	C.remanei	1.04991748906852	1.82639884727459	2.03019081395781	0.0716470838461963	0.918044955569887	1.44920947123558
PB219	C.remanei	0.617876366506555	1.15907564328889	-0.0625854885299431	1.62550979198658	-0.368571646067167	0.35674583038269
PB4641	C.remanei	1.43118656090719	2.11043083441274	-0.856675979478308	-0.210330477904485	-0.661689789761984	0.146502430771059
SB146	C.remanei	0.251827610528601	0.550246082834561	-0.0404601658800294	0.699789497450802	1.00599249787603	1.32288391157408
VX0003	C.remanei	0.197383737255507	0.635235017024092	-0.109210902213191	0.396852157012676	1.02169283323062	0.556897650815306
JU1667	C.sp.1	2.64417868982228	-2.38973252062535	0.16960995873687	-1.3129581678237	-0.881303287617721	0.32096491918174
JU1333	C.doughertyi	-0.261657488605688	-1.73212021410844	-0.140196556924864	1.41844413735814	-1.71176295078851	-0.0203219377432001
JU1771	C.doughertyi	-1.67416608714143	-0.563048726884153	1.82441169054515	-0.387851101210528	-0.850259634164302	0.630941499650523
JU1373	C.tropicalis	-0.0928859806879109	-1.2058786952541	-0.899631519815092	-0.0356919742746212	-1.2898425456297	-0.419910410261659
JU1428	C.tropicalis	0.349951241770638	0.449436070058462	-1.51557554938288	0.18515715561545	0.485772184159341	0.114313351316665
JU1630	C.tropicalis	-0.540271102180786	1.2887053269607	-0.757332171389553	-0.022739705356059	1.87197628736442	0.12958489998483
JU1427	C.castelli	4.11974307747272	1.64139138385496	0.95931704869114	-0.73902848015277	0.978497070669734	-0.779427789229941
JU1528	C.virilis	-2.1926040761675	-0.342548512674379	-3.37730452170818	-0.0717961387029471	-1.32069427111036	0.923708202198039
JU1968	C.virilis	-2.81794038387463	-0.828618874051708	-5.72401983754594	2.29089384703803	-0.914510466886919	0.710834511916101
EG5716	C.imperialis	-0.449718136006939	1.61338213035673	-1.02269951617635	-2.22605378659023	-0.355544372745857	-0.76649171208721
JU1905	C.imperialis	0.367945910214526	1.21657094685199	-0.0259557121955759	-1.75621412704614	0.514912318051439	-0.54753419694145
QG122	C.kamaaina	1.93156191008013	1.33157691506176	1.64763706816146	1.16592543371656	-0.228199811478102	0.130367463959925
JU1873	C.wallacei	-0.300123926254386	-0.359279788385128	-1.33590667341803	-1.41083681253314	-0.280813438416018	-0.374995440346106
JU1904	C.wallacei	0.632255980161378	0.794369021100707	-1.88060395555731	1.35749744394633	0.315120037684967	1.08491537867652
JU1825	C.nouraguensis	0.343374701553025	-0.0948519542449253	-0.210630397364987	-1.27333022655704	-0.803036061550852	0.53909136800276
JU2079	C.nouraguensis	0.56221330211777	0.585185603447735	1.1459440295303	0.168343582738457	0.537558795186112	0.185660596752598
JU1853	C.macrosperma	-1.24959675134014	2.80705232307878	3.35710728016137	-1.73821768907135	0.625044215996183	-0.0705874836762199
JU1857	C.macrosperma	-0.970232960953161	1.91781898181183	0.50591937369388	-1.02022908035203	0.279885549156572	0.321766833715732
JU2083	C.macrosperma	-0.208348244283736	1.57767952269787	1.06735344628214	0.364357465376801	0.646211012927835	0.515744036887819
EG6142	C.yunquensis	-0.882701987931948	1.18069714603601	-1.07273660682267	-1.38992651528272	0.699035182768163	0.657143647687854
DF5070	C.sp.2	1.42503348134524	1.25710359431724	2.58253389896703	0.0707892836926023	-0.939936577138998	-0.753141513497604
NIC113	C.guadeloupensis	-0.404324838503521	-1.463644553618	-0.241953503597982	1.2476352103283	0.0968083321304719	-0.616049957066779
VX0081	C.latens	1.87858997969512	1.11693047628235	4.58612325375258	0.471358274792826	0.988105387158443	0.166344374450576
VX0084	C.latens	0.386141393724732	1.04519544529917	2.922245158188	0.443490884368714	1.72939106252559	-0.32950794397254
VX0088	C.latens	0.979962388534174	0.967459894617751	-0.802227186008877	0.0526062826370826	-0.111373988891152	0.236562091370612
JU1201	C.sp.5	-0.115648949805801	1.21543950904585	2.49694266841274	-1.62950528885567	1.03552850347371	0.0194785228275826
JU727	C.sp.5	0.616590109579457	0.203276615131404	1.58719188928735	0.28959530129643	-1.24316416921394	-0.631574871346552
JU800	C.sp.5	0.531885247447515	-0.239872509846668	-0.766714442444585	-0.0801732653847847	-1.02309172948797	-0.480261935506792
SB378	C.sp.5	-0.446266134491489	0.0404941398028305	-0.717704298943226	-0.0596944238179908	0.810980822624827	0.0375980904264794
EG4788	C.portoensis	-2.93031968729877	-0.125733515000496	0.360509709535224	-0.668845252605063	-1.20610304012189	-0.45974030455984
EG5625	C.portoensis	-3.86889215658736	-1.74487965378619	-0.473675694161724	-0.792722639121156	-0.936213410819206	0.213266064488631
JU1199	C.afra	-2.74383327141115	2.00585735672044	-0.174613536948313	-2.19947457123207	1.10283459144578	-0.960806009674019
JU1286	C.afra	-2.64443306638128	2.76722141903797	-0.730037248166424	-2.06412158813208	0.809571847546395	0.0111330742465316
JU1593	C.afra	-0.652765206556031	1.50839771745562	-0.456347243121913	-1.52117859865164	0.0650618201816512	0.549872683111852
QX1182	C.sp.8	-0.0042518474791447	1.5739489255617	-1.99093388536098	1.87311146944031	1.68228547866388	0.831956669670141
JU1325	C.nigoni	1.158440493565	-1.06834920387681	0.374695347210241	0.741018855929513	0.161429920104106	0.139798555814383
JU1433	C.nigoni	-1.86694585545646	1.88239664009122	-0.400719319077044	-3.2525049330298	0.93916420883683	0.491301485585279
SB300	Ch.cristata	5.12001374779562	-3.0084134511841	0.623014145206769	-1.89126173221902	1.85139850224998	-0.520557687233964
JU359	Diploscapter	8.29662541222171	-3.58504259494054	-0.788875607578511	-0.994376166185586	-0.783672846296457	-0.286659841305903
DF5017	M.longespiculosa	5.54997620773121	-1.04573752841992	0.675887443157579	-0.412467422714492	-1.35657512617926	-0.672821328676296
DF5033	O.dolichura	4.21791111651158	-4.07570344680936	-0.666794716439508	-1.15212570107277	1.06561725326368	0.204520779061998
CEW1	O.tipulae	2.68561024395525	-2.45853773524957	-1.9915079328518	-1.17079915893948	1.55304592561027	0.75345891380284
DF5025	P.typica	0.771499491472996	-2.36259760115316	0.796921326963497	3.10952633141334	0.101397476981855	0.0678904493220285
DF5013	P.strongyloides	-4.59602158805377	-0.879860387699449	2.34893489580606	-1.97269954946452	0.201711196979417	-1.56555170140426
DF5022	P.strongyloides	-0.121744425328581	-2.01876975238892	1.49637533111256	-0.383847465026104	1.81943721790341	-0.246058007258799
DF5040	P.strongyloides	-1.15226229389987	-0.99605309748827	0.572272585108149	-2.51510842917907	-1.1278228859883	0.164787728262469
EM437	P.teres	1.86833423487832	-0.134401843061479	0.790393239732367	-1.7708690779057	0.100069584187504	-0.584364273052238
JU760	P.teres	0.108245181716162	-3.96378083414623	1.3321419250401	1.24111119015143	-0.16326748841417	0.600764903187955
RS0144	P.entomophagus	-1.8213468160868	-4.26465828678559	-0.98167145516694	-2.08025253385923	3.03456872677976	0.690962993325664
RS0143	P.maupasi	-5.98452567611952	-4.35437591923238	2.2989463231637	0.894696429102314	2.50282918760232	-0.0792615901521476
PS312	P.pacificus	-0.110820277187117	-2.38943137424622	-0.280904718618385	-1.71093289122382	-0.510637014502394	0.138492136105889
DF5006	R.axei	3.07935083979774	-1.37209403796219	0.699487888148606	3.98112928794327	0.795889737944062	-1.69992510144341
SB347	R.sp	-0.642990672936511	-0.717570869148059	0.182607014076705	0.722112770257089	0.665860495349719	-0.769215559168961
TMG33	R.sp	1.37106668204011	-1.37146008636333	1.26970905527783	0.0232707240234157	-2.31601395656514	-0.390569110973175
DF5012	R.regina	-4.42583952364319	-3.39723014148996	1.95969000259661	-2.41974451583177	0.742264634675173	0.0967510567830002
DF5019	T.palmarum	-1.25442459368659	-2.76609120874988	2.33334482656972	-1.01769753641345	-4.70577325760188	1.30550648014973
