# Supplementary material for: Evolution of mitotic spindle behavior during the first asymmetric embryonic division of nematodes
Source: PLoS Biol. 2018 Jan 22;16(1):e2005099. doi: 10.1371/journal.pbio.2005099 (PMC5794175; doi:10.1371/journal.pbio.2005099)
Supplement: S9 Table — (XLSX) [file pbio.2005099.s016.xlsx]

## Sheet: S9 Table
S9 Table: Brownian motion model versus Ornstrein-Uhlenbeck model
adjusted p-values are shown
Variable	p-value
Cell length	1
Cell width	1
Relative cell asymmetry	0.55
Cell aspect ratio	1
Initial Spindle Length	0.66
Final Spindle Length	1
Spindle elongation speed	1
Spindle elongation fold	1
Spindle initial position	0.046
Spindle final position	1
Spindle displacement	0.18
Frequency Anterior centrosome	1
Max amplitude Anterior centrosome	0.89
Oscillation duration Anterior centrosome	0.84
Frequency Posterior centrosome	1
Max amplitude Posterior centrosome	0.84
Oscillation duration Posterior centrosome	0.55
Oscillation asymmetry_max	0.74
